# Supplementary material for: Co‐targeting BET and MEK as salvage therapy for MAPK and checkpoint inhibitor‐resistant melanoma
Source: EMBO Mol Med. 2018 Apr 11;10(5):e8446. doi: 10.15252/emmm.201708446 (PMC5938620; doi:10.15252/emmm.201708446)
Supplement: Supplementary file 3 — Table EV1 [file EMMM-10-e8446-s003.xlsx]

## Sheet: Sheet1
Table EV1: List of differentially expressed genes in M93-047 cells determined by RNA-sequencing analysis
Gene	Symbol	Synergy	Fold	D/U	JQ/D	PD/D	Combo/D	Combo/JQ	Combo/PD	D/U	JQ/D	PD/D	Combo/D	Combo/JQ	Combo/PD
			over	fold	fold	fold	fold	fold	fold	p-value	p-value	p-value	p-value	p-value	p-value
ENSG00000175063	UBE2C	1	-30.2548	1.30198	-11.8998	-6.69652	-360.028	-30.2548	-53.7634	0.364397	2.82846e-17	7.24527e-11	2.60701e-62	7.5595e-22	2.23459e-29
ENSG00000171848	RRM2	1	-25.8432	1.36325	-3.79461	-9.02936	-233.347	-61.4944	-25.8432	0.271234	2.29196e-06	7.8051e-15	5.19032e-61	1.79614e-35	1.24463e-22
ENSG00000189057	FAM111B	1	-23.2059	1.56688	-5.73672	-8.06957	-187.262	-32.6426	-23.2059	0.0510033	1.00479e-13	1.06915e-18	1.97577e-44	2.39508e-20	9.07947e-17
ENSG00000178999	AURKB	1	-22.0085	1.59594	-9.7823	-8.06898	-215.294	-22.0085	-26.6817	0.088345	1.28614e-16	3.27817e-14	4.48618e-68	1.61383e-23	2.19875e-26
ENSG00000168078	PBK	1	-20.2155	1.40507	-11.4177	-7.3267	-230.815	-20.2155	-31.5032	0.112387	8.76286e-27	2.21615e-19	1.73733e-42	1.12275e-13	9.11286e-18
ENSG00000126787	DLGAP5	1	-18.3759	1.68198	-10.0139	-7.09658	-184.015	-18.3759	-25.9301	0.0612888	1.08513e-15	4.68533e-12	6.44625e-35	1.16188e-11	2.35293e-14
ENSG00000186185	KIF18B	1	-17.8075	1.64903	-14.5912	-8.35747	-259.833	-17.8075	-31.0899	0.0211162	5.48202e-31	2.4119e-21	3.6974e-44	1.38685e-12	1.37137e-17
ENSG00000101057	MYBL2	1	-16.8549	1.1493	-11.3416	-8.15119	-191.162	-16.8549	-23.4521	0.507286	1.65686e-29	7.57969e-23	1.34502e-70	3.9956e-21	3.45705e-26
ENSG00000095752	IL11	0	-13.9967	-1.14682	-24.9529	-21.2576	-349.258	-13.9967	-16.4298	0.446276	1.15197e-68	9.34162e-63	3.51402e-141	2.10613e-29	4.70226e-33
ENSG00000167900	TK1	1	-13.4324	1.38405	-5.31425	-3.81045	-71.3833	-13.4324	-18.7336	0.0825664	1.68955e-18	1.41678e-12	1.85143e-71	5.07294e-27	3.14041e-34
ENSG00000143228	NUF2	1	-12.7299	1.30653	-13.013	-7.91157	-165.654	-12.7299	-20.9382	0.23335	3.33089e-28	1.55128e-19	5.13891e-56	1.24068e-14	1.40787e-20
ENSG00000111247	RAD51AP1	1	-12.6966	1.34564	-8.08119	-6.55919	-102.603	-12.6966	-15.6427	0.0829253	9.62507e-31	4.8186e-26	9.58943e-59	3.73908e-18	3.14143e-21
ENSG00000117399	CDC20	1	-12.3613	1.10075	-7.09746	-5.77552	-87.7337	-12.3613	-15.1906	0.667092	2.02502e-17	1.64781e-14	1.02038e-45	4.22433e-15	1.42438e-17
ENSG00000166803	KIAA0101	1	-11.719	1.43727	-6.12622	-6.65895	-78.036	-12.738	-11.719	0.0239934	7.83018e-29	2.12401e-31	1.68238e-113	3.11525e-39	8.00297e-37
ENSG00000123485	HJURP	1	-11.6391	1.63183	-11.8236	-9.42118	-137.616	-11.6391	-14.6071	0.0304412	6.69156e-26	4.24089e-22	2.61767e-53	5.49735e-14	1.44537e-16
ENSG00000122952	ZWINT	1	-11.2087	1.47004	-7.01408	-6.37109	-78.619	-11.2087	-12.34	0.0747	1.05769e-18	3.45976e-17	2.8716e-57	2.90513e-18	1.02493e-19
ENSG00000065328	MCM10	1	-11.1365	1.36268	-7.85396	-11.94	-132.97	-16.9304	-11.1365	0.16803	9.79549e-19	1.33124e-25	4.13644e-43	4.31731e-15	3.1216e-11
ENSG00000135476	ESPL1	1	-10.6872	1.44868	-12.0795	-6.29311	-129.096	-10.6872	-20.5139	0.128701	4.16806e-19	1.21515e-12	4.6023e-25	1.10355e-06	2.40868e-10
ENSG00000129195	FAM64A	1	-10.6475	1.08846	-10.3826	-4.50517	-110.549	-10.6475	-24.5382	0.680157	7.64006e-27	7.26589e-13	1.47597e-48	6.49182e-13	4.96151e-23
ENSG00000152253	SPC25	0	-10.6383	1.52682	-9.87475	-9.61486	-105.051	-10.6383	-10.9259	0.058792	9.16104e-21	9.7173e-21	7.97126e-32	6.7938e-09	4.0531e-09
ENSG00000142945	KIF2C	1	-10.539	1.32271	-12.8341	-7.13353	-135.258	-10.539	-18.9608	0.158782	2.83539e-32	1.81873e-21	2.23877e-46	2.49111e-11	2.62276e-17
ENSG00000148677	ANKRD1	1	-10.1239	1.63694	-4.68702	-3.64395	-47.4509	-10.1239	-13.0218	0.157003	9.58974e-06	0.000208369	9.8889e-27	1.51673e-10	1.18971e-12
ENSG00000093009	CDC45	1	-10.0378	1.47182	-6.95531	-10.0497	-100.877	-14.5035	-10.0378	0.124589	2.10901e-13	9.39064e-18	7.51351e-30	1.04979e-10	3.1226e-08
ENSG00000117650	NEK2	1	-9.94463	1.24999	-8.81119	-6.3359	-87.624	-9.94463	-13.8298	0.369161	5.24815e-16	1.42343e-12	3.55093e-28	3.83187e-08	2.08619e-10
ENSG00000134690	CDCA8	1	-9.77719	1.54089	-10.2428	-6.85931	-100.146	-9.77719	-14.5999	0.0464894	2.18952e-25	2.57003e-18	5.89817e-60	1.95537e-15	4.88567e-21
ENSG00000129810	SGOL1	1	-9.71286	1.40857	-11.1447	-7.47726	-108.247	-9.71286	-14.4769	0.146509	8.75233e-21	5.60298e-16	1.08984e-31	3.46977e-08	5.13864e-11
ENSG00000112984	KIF20A	1	-9.51967	1.49107	-26.6675	-4.49843	-253.866	-9.51967	-56.4344	0.0806517	5.49224e-38	8.43436e-11	5.88101e-43	6.46236e-08	2.13512e-23
ENSG00000072571	HMMR	1	-8.87787	1.32525	-8.82285	-5.13139	-78.3281	-8.87787	-15.2645	0.376968	1.7162e-11	3.47476e-07	1.34561e-32	3.96118e-09	1.45224e-13
ENSG00000024526	DEPDC1	1	-8.70969	1.32997	-13.6967	-5.47985	-119.294	-8.70969	-21.7696	0.232262	6.97552e-24	4.00629e-12	1.66372e-35	4.92202e-08	2.16545e-15
ENSG00000080986	NDC80	1	-8.52728	1.45282	-10.0739	-5.98989	-85.9026	-8.52728	-14.3413	0.22247	9.41511e-14	6.17769e-09	3.16363e-38	7.35984e-10	1.44646e-14
ENSG00000157456	CCNB2	1	-8.44836	1.25816	-9.82639	-5.39709	-83.0169	-8.44836	-15.3818	0.2128	5.21138e-33	2.12861e-19	3.09234e-74	6.46339e-18	5.55731e-29
ENSG00000131747	TOP2A	1	-8.32082	1.23396	-9.08755	-5.98539	-75.6159	-8.32082	-12.6334	0.30607	7.4885e-27	3.1912e-18	1.60709e-95	3.58819e-24	5.78381e-34
ENSG00000163808	KIF15	0	-8.20542	1.63598	-7.72848	-6.78338	-63.4154	-8.20542	-9.34864	0.0361368	1.11848e-16	3.99394e-15	1.70824e-35	7.76848e-10	5.08302e-11
ENSG00000092470	WDR76	0	-8.1159	1.34473	-7.2736	-7.31266	-59.3488	-8.15949	-8.1159	0.101382	1.13076e-23	3.54643e-24	2.51892e-40	3.67033e-11	3.57729e-11
ENSG00000127564	PKMYT1	0	-7.69882	1.3784	-9.63209	-7.93189	-74.1557	-7.69882	-9.34906	0.219498	1.11065e-15	7.19553e-14	6.12254e-27	8.17006e-07	5.08228e-08
ENSG00000091879	ANGPT2	1	-7.66696	-1.39694	-1.52714	-1.30745	-11.7085	-7.66696	-8.9552	0.0119019	0.00161657	0.0449915	4.9299e-59	1.0294e-40	3.55388e-47
ENSG00000138180	CEP55	0	-7.6185	1.49039	-8.09593	-6.04514	-61.6789	-7.6185	-10.203	0.245227	1.94177e-09	2.06737e-07	2.0977e-26	2.24584e-07	2.71783e-09
ENSG00000109805	NCAPG	0	-7.50068	1.44701	-9.78069	-7.87885	-73.3619	-7.50068	-9.31124	0.103997	3.02429e-22	7.26186e-19	1.01149e-49	9.86663e-12	3.28823e-14
ENSG00000161888	SPC24	0	-7.31533	1.4912	-9.25072	-8.97559	-67.672	-7.31533	-7.53956	0.0621659	4.14417e-23	8.5179e-23	6.49895e-47	3.69635e-11	1.59553e-11
ENSG00000078900	TP73	0	-7.27458	-1.20043	-6.20339	-5.92057	-45.127	-7.27458	-7.62207	0.435859	9.25442e-11	1.04873e-10	9.13033e-17	3.37709e-05	1.93981e-05
ENSG00000165480	SKA3	0	-7.26166	1.59642	-8.88839	-10.4514	-75.8942	-8.53858	-7.26166	0.0617946	9.81236e-17	6.20305e-19	3.58553e-34	3.86856e-09	5.49453e-08
ENSG00000156970	BUB1B	1	-7.25784	1.60648	-8.90482	-5.3888	-64.6298	-7.25784	-11.9934	0.184378	1.51807e-09	2.76057e-06	9.45315e-26	8.06107e-07	5.00881e-10
ENSG00000121211	MND1	0	-7.19959	1.16178	-5.34343	-5.29134	-38.4705	-7.19959	-7.27047	0.36359	4.02796e-19	2.028e-19	3.77797e-32	7.86147e-10	5.42959e-10
ENSG00000256940	RP11-783K16.5	1	-7.13793	1.31409	-3.07306	-2.8287	-21.9353	-7.13793	-7.75455	0.355673	0.000227865	0.000578363	8.92988e-16	5.03822e-07	1.43574e-07
ENSG00000158402	CDC25C	0	-7.09515	1.11965	-18.0041	-6.19914	-127.742	-7.09515	-20.6064	0.533859	1.66216e-41	1.33242e-21	1.16842e-43	8.93324e-08	1.42675e-17
ENSG00000115163	CENPA	0	-6.88118	1.33614	-11.8763	-7.30919	-81.7229	-6.88118	-11.1808	0.214519	1.8775e-23	1.51314e-16	3.75823e-41	1.13971e-08	4.19405e-13
ENSG00000143476	DTL	0	-6.83694	1.40718	-6.51685	-10.9742	-75.0297	-11.5132	-6.83694	0.0779684	3.23267e-19	6.70563e-28	1.52047e-35	6.31908e-12	9.95587e-08
ENSG00000167513	CDT1	0	-6.78359	-1.35872	-7.37	-11.1738	-75.7987	-10.2848	-6.78359	0.0211997	3.00493e-32	2.60948e-40	4.49446e-34	2.47605e-10	2.99202e-07
ENSG00000122966	CIT	0	-6.75324	1.34182	-8.86405	-6.81921	-59.861	-6.75324	-8.77829	0.0806189	1.06034e-30	6.3019e-26	4.95795e-44	4.47359e-10	6.5126e-13
ENSG00000142731	PLK4	0	-6.62117	1.25558	-8.72264	-6.13057	-57.754	-6.62117	-9.42066	0.409137	8.50873e-13	5.26481e-10	1.18589e-21	1.78972e-05	2.38289e-07
ENSG00000163739	CXCL1	1	-6.60848	-1.22741	-2.42093	-1.87055	-15.9987	-6.60848	-8.55294	0.618331	0.0394497	0.137405	1.67724e-07	0.000464791	5.89578e-05
ENSG00000112742	TTK	0	-6.45892	1.19477	-8.01279	-6.80566	-51.7539	-6.45892	-7.60454	0.495139	3.0796e-14	1.37099e-12	4.12519e-30	1.56946e-07	9.29104e-09
ENSG00000162078	ZG16B	1	-6.37615	-2.00534	-1.77914	1.10206	-11.344	-6.37615	-12.5018	0.125255	0.219217	0.831938	9.41352e-06	0.00081997	3.68101e-06
ENSG00000109674	NEIL3	0	-6.31028	1.16867	-5.6329	-6.1869	-39.0411	-6.93089	-6.31028	0.544982	2.87445e-09	3.80657e-10	1.03785e-16	2.49177e-05	6.03412e-05
ENSG00000145386	CCNA2	0	-6.30935	1.39666	-11.9672	-5.17678	-75.505	-6.30935	-14.5853	0.10281	3.28561e-31	2.39021e-15	7.99491e-61	8.58285e-12	5.11858e-24
ENSG00000237649	KIFC1	0	-6.25337	1.36927	-12.2195	-7.98707	-76.4128	-6.25337	-9.56706	0.285498	3.06211e-17	2.02041e-12	1.99698e-44	4.31456e-09	4.01242e-13
ENSG00000169607	CKAP2L	0	-6.15797	1.38425	-8.39246	-9.28033	-57.148	-6.80945	-6.15797	0.104733	9.07087e-25	5.3785e-27	1.0989e-58	6.50052e-14	1.21652e-12
ENSG00000013810	TACC3	0	-6.08743	1.40863	-6.86109	-6.43784	-41.7664	-6.08743	-6.48765	0.133332	9.45926e-17	7.72309e-16	1.13708e-48	2.43803e-12	3.60569e-13
ENSG00000112182	BACH2	1	-5.95223	1.0446	-1.90021	-1.01906	-11.3105	-5.95223	-11.099	0.875441	0.0270502	0.945629	6.09707e-10	7.87548e-06	6.91407e-10
ENSG00000170485	NPAS2	1	-5.76019	-1.14543	-1.71016	-1.22342	-9.85084	-5.76019	-8.05192	0.529438	0.0185904	0.358392	1.04374e-12	8.22251e-08	8.16155e-11
ENSG00000066279	ASPM	0	-5.72071	1.49472	-9.43184	-5.25781	-53.9568	-5.72071	-10.2622	0.173466	7.38403e-14	2.3578e-08	2.88145e-34	1.37989e-07	1.39422e-12
ENSG00000198901	PRC1	0	-5.64456	1.52267	-11.764	-5.72559	-66.4024	-5.64456	-11.5975	0.0375155	4.0913e-33	9.5941e-18	1.19869e-77	3.31633e-14	2.34265e-27
ENSG00000144554	FANCD2	0	-5.6393	1.07692	-10.1104	-4.4727	-57.0157	-5.6393	-12.7475	0.673849	1.1695e-30	5.27268e-16	5.94903e-42	3.08267e-08	4.26945e-17
ENSG00000179750	APOBEC3B	0	-5.59745	1.20795	-21.7843	-7.32289	-121.936	-5.59745	-16.6514	0.245251	1.24626e-40	2.6531e-27	3.63483e-33	5.85264e-05	5.71937e-12
ENSG00000171241	SHCBP1	0	-5.55898	1.41469	-8.91727	-6.1424	-49.5709	-5.55898	-8.07028	0.103667	1.15215e-23	4.31403e-17	7.37711e-57	6.95546e-12	4.00999e-17
ENSG00000146410	MTFR2	0	-5.43559	1.35685	-7.31536	-8.54086	-46.4246	-6.34618	-5.43559	0.315695	5.64716e-09	4.53495e-10	2.09672e-15	0.00025116	0.000823424
ENSG00000113739	STC2	1	-5.40712	-1.60738	-3.07461	-3.01218	-16.6248	-5.40712	-5.5192	0.129344	0.000367245	0.000463492	1.3421e-17	3.39108e-07	2.3793e-07
ENSG00000137807	KIF23	0	-5.40477	1.69801	-7.53126	-4.67823	-40.7047	-5.40477	-8.70087	0.0270715	2.53033e-16	2.01579e-10	8.85247e-39	6.54257e-09	5.42731e-14
ENSG00000110092	CCND1	1	-5.39069	-1.47682	-1.10431	-2.4424	-13.1662	-11.9226	-5.39069	0.00285061	0.447974	9.13355e-12	1.02346e-83	1.53425e-77	1.08312e-36
ENSG00000011426	ANLN	0	-5.35604	1.39064	-6.77781	-4.50917	-36.3022	-5.35604	-8.05075	0.279733	4.5748e-10	8.61185e-07	1.67827e-29	1.62487e-07	6.65232e-11
ENSG00000137310	TCF19	0	-5.28581	1.24929	-6.98583	-7.06858	-37.3632	-5.34843	-5.28581	0.307656	6.13195e-17	2.63983e-17	6.36674e-34	5.52001e-08	6.22247e-08
ENSG00000105011	ASF1B	0	-5.2688	1.2177	-4.69262	-10.0263	-52.8267	-11.2574	-5.2688	0.30409	1.26899e-15	3.96615e-32	5.9617e-75	1.21257e-28	4.09239e-14
ENSG00000121152	NCAPH	0	-5.22595	1.45981	-5.5542	-8.28342	-43.2887	-7.79387	-5.22595	0.133275	3.23837e-11	6.06795e-16	2.05275e-33	1.0999e-10	2.49374e-07
ENSG00000085999	RAD54L	0	-5.21894	1.21791	-7.68005	-13.1318	-68.5343	-8.92368	-5.21894	0.409346	1.41928e-13	3.46805e-18	2.08025e-20	3.85077e-06	0.000640783
ENSG00000148773	MKI67	0	-5.10348	1.76271	-12.8765	-6.40884	-65.7147	-5.10348	-10.2538	0.0713917	7.14907e-16	3.80324e-09	3.88775e-37	8.49719e-07	1.65272e-12
ENSG00000186193	SAPCD2	0	-5.08543	1.49468	-8.95495	-8.80958	-45.5398	-5.08543	-5.16935	0.105883	3.72111e-16	3.33097e-16	1.47425e-27	8.65761e-06	6.3679e-06
ENSG00000100162	CENPM	0	-5.08221	1.29154	-4.87225	-6.09221	-30.9619	-6.35475	-5.08221	0.199929	4.02193e-14	1.181e-17	2.29318e-36	3.96815e-11	7.44448e-09
ENSG00000051180	RAD51	0	-4.99531	1.3345	-10.6576	-6.57027	-53.2382	-4.99531	-8.1029	0.0874679	8.12035e-36	9.65995e-26	1.0717e-50	7.87587e-09	1.55739e-14
ENSG00000102359	SRPX2	1	-4.94115	-1.01385	-2.08685	-1.09	-10.3115	-4.94115	-9.46006	0.933715	2.51448e-05	0.60256	2.90573e-23	3.04499e-11	8.04093e-22
ENSG00000185436	IFNLR1	1	-4.86396	1.16249	-4.70194	-1.6817	-22.8701	-4.86396	-13.5994	0.644685	5.66928e-05	0.119339	3.05835e-09	0.00456524	9.18367e-07
ENSG00000066248	NGEF	0	-4.70088	1.23911	-9.90289	-12.0557	-56.6723	-5.72281	-4.70088	0.158145	1.53366e-28	9.93224e-32	5.5745e-28	8.40107e-06	8.63098e-05
ENSG00000165244	ZNF367	0	-4.62729	1.23138	-11.1424	-8.42458	-51.5591	-4.62729	-6.12007	0.279946	2.56291e-30	2.08982e-25	7.249e-47	9.2875e-08	1.45173e-10
ENSG00000104147	OIP5	0	-4.61938	1.38471	-7.56942	-7.74561	-35.7799	-4.72691	-4.61938	0.140524	6.25219e-19	2.04138e-19	2.36869e-43	4.69831e-09	7.41637e-09
ENSG00000183856	IQGAP3	0	-4.60546	1.41948	-15.2605	-6.23261	-70.2814	-4.60546	-11.2764	0.151242	2.46098e-18	8.68086e-12	1.72938e-20	0.00191867	2.56066e-07
ENSG00000128510	CPA4	1	-4.5014	-1.00043	-10.1274	-2.86438	-45.5876	-4.5014	-15.9153	0.999158	6.13361e-08	0.0107612	4.3844e-15	0.00266854	1.56221e-08
ENSG00000131196	NFATC1	1	-4.49216	-1.11306	-5.14473	-2.66346	-23.1109	-4.49216	-8.67703	0.539907	6.75744e-16	1.28514e-07	9.86357e-27	1.18024e-06	4.68733e-13
ENSG00000263513	FAM72C	0	-4.484	1.32701	-7.11645	-7.90047	-35.4257	-4.978	-4.484	0.377882	1.31351e-09	1.67939e-10	4.06984e-26	2.36264e-06	1.02465e-05
ENSG00000146670	CDCA5	0	-4.45124	1.53262	-7.09765	-7.84202	-34.9067	-4.91806	-4.45124	0.0270629	1.95906e-22	1.35249e-24	8.78735e-50	9.97276e-11	1.34934e-09
ENSG00000164045	CDC25A	0	-4.44495	1.44784	-6.57589	-6.99445	-31.09	-4.72787	-4.44495	0.0664702	1.08107e-18	6.50571e-20	1.56466e-38	1.44641e-08	5.04576e-08
ENSG00000172061	LRRC15	1	-4.41167	-1.12552	-4.13302	-2.00588	-18.2336	-4.41167	-9.09005	0.738053	7.4589e-05	0.0498665	1.93274e-14	0.000107377	6.42259e-09
ENSG00000102007	PLP2	0	-4.40273	-1.04997	-5.37102	-4.09155	-23.6472	-4.40273	-5.77952	0.706784	2.49735e-37	5.15551e-27	8.65637e-112	2.64653e-25	4.17445e-35
ENSG00000140525	FANCI	0	-4.35739	1.23812	-7.13406	-6.6519	-31.0859	-4.35739	-4.67324	0.212821	1.26754e-28	5.04071e-27	4.25898e-66	6.93241e-13	4.22676e-14
ENSG00000135451	TROAP	0	-4.31493	1.12403	-11.5573	-5.15991	-49.8689	-4.31493	-9.66468	0.457004	7.95854e-39	2.01932e-22	1.91276e-46	5.06461e-07	4.83547e-16
ENSG00000186871	ERCC6L	0	-4.29888	1.66911	-9.97204	-14.7685	-63.4882	-6.36662	-4.29888	0.0622576	1.06669e-13	6.16063e-17	1.89152e-20	7.68004e-05	0.00215531
ENSG00000277727	MIR146A	1	-4.27209	-1.81038	-1.29373	-1.05655	-5.52691	-4.27209	-5.23109	0.0101137	0.27634	0.814162	2.22725e-10	8.04927e-08	7.07979e-10
ENSG00000023445	BIRC3	0	-4.24983	-1.44934	-2.59319	-2.7826	-11.8256	-4.56024	-4.24983	0.188368	0.0020888	0.000920173	1.58015e-09	0.000333075	0.000612786
ENSG00000085840	ORC1	0	-4.23733	1.47486	-7.24877	-5.37522	-30.7154	-4.23733	-5.71426	0.132496	2.83204e-11	2.6925e-09	5.2943e-17	0.000861009	3.98887e-05
ENSG00000117724	CENPF	0	-4.1904	1.57049	-9.87769	-4.92586	-41.3914	-4.1904	-8.40288	0.103184	2.02385e-16	9.20769e-09	6.52984e-39	5.95215e-07	9.81403e-14
ENSG00000145107	TM4SF19	0	-4.18421	1.09832	-8.21146	-14.4018	-60.2604	-7.33856	-4.18421	0.547249	1.31896e-27	1.73609e-35	1.95086e-31	6.0065e-08	0.000154585
ENSG00000111206	FOXM1	0	-4.17262	1.95052	-12.3092	-5.85709	-51.3617	-4.17262	-8.76915	0.00314452	7.00308e-27	1.10151e-14	8.98823e-51	1.19342e-07	2.88254e-16
ENSG00000132326	PER2	0	-4.10774	1.4209	-3.11161	-2.43782	-12.7817	-4.10774	-5.24307	0.122287	2.37882e-06	0.000137964	1.00415e-16	8.84907e-06	1.20579e-07
ENSG00000119403	PHF19	0	-4.10465	1.70908	-14.3681	-6.02786	-58.9761	-4.10465	-9.78392	0.00649789	5.97608e-35	8.52544e-19	1.28332e-49	1.06775e-06	3.87243e-16
ENSG00000120875	DUSP4	1	-4.08458	-1.14997	-1.12319	-12.2895	-50.1974	-44.6918	-4.08458	0.41828	0.502294	4.28299e-39	1.17046e-53	1.26766e-50	1.30083e-07
ENSG00000121895	TMEM156	1	-4.07687	-1.06312	1.60924	-2.19546	-8.95061	-14.4036	-4.07687	0.667963	0.000755485	9.87577e-08	1.40482e-34	2.12206e-51	1.11547e-14
ENSG00000087586	AURKA	0	-4.03981	1.49432	-10.2534	-6.62321	-41.4216	-4.03981	-6.25401	0.030914	4.39974e-35	5.80377e-24	1.08746e-79	2.39132e-12	2.23785e-20
ENSG00000165304	MELK	0	-4.0248	1.2147	-5.57172	-6.33637	-25.5026	-4.57716	-4.0248	0.356405	5.45185e-15	5.00266e-17	6.61083e-36	1.098e-08	1.73571e-07
ENSG00000007968	E2F2	0	-4.00482	1.26513	-22.6378	-7.14411	-90.6603	-4.00482	-12.6902	0.281862	1.64713e-21	6.79554e-15	9.39031e-21	0.00876987	2.96938e-07
ENSG00000111665	CDCA3	0	-3.99734	1.39277	-11.1784	-6.24093	-44.6841	-3.99734	-7.15984	0.262794	8.73116e-16	7.7379e-10	2.33612e-33	1.47062e-05	5.70107e-10
ENSG00000082497	SERTAD4	1	-3.99655	1.38867	-8.95656	-1.98648	-35.7954	-3.99655	-18.0195	0.0384004	1.35879e-35	1.71273e-05	2.38483e-54	1.17584e-08	9.08091e-36
ENSG00000050344	NFE2L3	0	-3.97911	-1.15293	-1.63592	-1.7812	-7.08761	-4.33249	-3.97911	0.383874	0.00358433	0.0006302	2.66562e-21	2.65417e-12	4.34863e-11
ENSG00000156136	DCK	0	-3.95509	1.34884	-3.07589	-3.63205	-14.3651	-4.67022	-3.95509	0.193186	5.2803e-06	2.17991e-07	1.77218e-15	9.12426e-06	8.05654e-05
ENSG00000232533	AC093673.5	1	-3.91902	1.0959	-1.82591	-1.48267	-7.15578	-3.91902	-4.8263	0.70772	0.0179735	0.112208	7.89696e-10	3.01037e-05	1.05772e-06
ENSG00000273143	RP11-525A16.4	1	-3.91294	-1.41329	-1.67342	-2.20958	-8.64595	-5.16665	-3.91294	0.103736	0.0243289	0.000697383	1.63218e-11	4.76452e-07	3.4828e-05
ENSG00000123358	NR4A1	0	-3.91216	1.02361	-2.5334	-2.27634	-9.91107	-3.91216	-4.35395	0.934062	0.00269521	0.00642017	2.33148e-08	0.00140551	0.000489307
ENSG00000105974	CAV1	0	-3.88079	1.17749	-2.6748	-2.63964	-10.3803	-3.88079	-3.93248	0.34029	1.02199e-08	1.57902e-08	5.00322e-41	8.96932e-15	4.78765e-15
ENSG00000197467	COL13A1	1	-3.84671	-1.18623	-1.92581	-11.3926	-43.8239	-22.7561	-3.84671	0.375895	0.000694151	1.96605e-35	2.07723e-74	2.60031e-51	1.35463e-10
ENSG00000203706	SERTAD4-AS1	1	-3.83835	1.42254	-8.88313	-1.83214	-34.0965	-3.83835	-18.6102	0.0420063	3.57431e-27	0.000518089	2.2894e-36	6.78897e-06	3.00806e-25
ENSG00000169679	BUB1	0	-3.68417	1.47495	-7.28056	-8.27051	-30.4699	-4.18511	-3.68417	0.0917702	1.48684e-16	1.73799e-18	1.64811e-34	6.33514e-07	5.84455e-06
ENSG00000090889	KIF4A	0	-3.68095	1.48136	-8.7257	-5.40759	-32.1189	-3.68095	-5.93959	0.0545105	9.76929e-25	4.21423e-16	3.69185e-50	4.94725e-08	4.37294e-14
ENSG00000173207	CKS1B	0	-3.57166	1.17892	-6.59717	-6.34888	-23.5628	-3.57166	-3.71134	0.335007	3.83435e-28	4.1191e-27	1.91689e-73	3.5619e-13	6.61312e-14
ENSG00000165490	DDIAS	0	-3.56524	1.42205	-4.83078	-5.20429	-18.5545	-3.8409	-3.56524	0.286154	2.29194e-05	8.697e-06	1.29259e-09	0.00816268	0.0123461
ENSG00000089327	FXYD5	1	-3.54342	-1.57596	-1.56834	-2.78526	-9.86934	-6.29286	-3.54342	0.00169853	0.00245814	1.72057e-11	5.06068e-37	3.89945e-24	7.00587e-12
ENSG00000171791	BCL2	0	-3.52672	1.00597	-5.74881	-2.27427	-20.2745	-3.52672	-8.91471	0.977175	2.61831e-11	0.000215509	8.6287e-16	0.00176002	8.8757e-09
ENSG00000261105	LMO7-AS1	1	-3.51613	-1.44131	-1.02806	1.51705	-3.61478	-3.51613	-5.4838	0.104688	0.904488	0.0627095	1.98956e-06	2.98171e-06	1.06295e-10
ENSG00000154920	EME1	0	-3.50924	1.22638	-5.17935	-6.5882	-23.1196	-4.4638	-3.50924	0.23196	5.82249e-17	7.56265e-21	5.12673e-28	7.22043e-07	3.82475e-05
ENSG00000134057	CCNB1	0	-3.45777	1.35681	-8.56942	-5.74754	-29.6311	-3.45777	-5.15544	0.143251	8.08237e-24	1.22192e-16	1.70182e-49	1.12085e-07	1.47e-12
ENSG00000138160	KIF11	0	-3.35818	1.62082	-6.87372	-5.04191	-23.0832	-3.35818	-4.57826	0.0159717	2.79161e-20	3.26752e-15	1.63245e-40	6.45063e-07	2.4476e-10
ENSG00000154839	SKA1	0	-3.35022	1.40022	-7.7725	-7.08031	-26.0396	-3.35022	-3.67774	0.0909296	1.19937e-22	3.66074e-21	2.01706e-42	1.04757e-06	1.18308e-07
ENSG00000074416	MGLL	0	-3.34853	-1.48604	-2.90937	-3.34686	-11.207	-3.85206	-3.34853	0.00231546	1.08202e-15	1.35458e-19	8.70983e-62	7.8969e-20	3.39489e-16
ENSG00000254300	LINC01111	0	-3.34565	-1.03296	-1.03464	-1.20963	-4.04699	-3.91148	-3.34565	0.938585	0.935643	0.652426	0.0021968	0.00276052	0.00813586
ENSG00000163507	KIAA1524	0	-3.31424	1.64123	-5.71671	-5.3955	-18.9466	-3.31424	-3.51155	0.0177874	2.41664e-16	1.81273e-15	5.36205e-39	1.65207e-07	3.73625e-08
ENSG00000101670	LIPG	1	-3.31277	-1.1702	-4.15819	1.21756	-13.7751	-3.31277	-16.7721	0.430167	2.01077e-11	0.322116	9.29675e-26	3.95519e-06	8.7402e-30
ENSG00000077238	IL4R	0	-3.29781	-1.19768	-2.34913	-3.63521	-11.9882	-5.10327	-3.29781	0.085357	5.59434e-14	1.6336e-27	2.12408e-53	1.01013e-22	2.00786e-12
ENSG00000139318	DUSP6	1	-3.28993	-1.4584	2.4299	-45.0654	-148.262	-360.261	-3.28993	0.0292551	2.8484e-07	4.14038e-88	1.54242e-99	1.48573e-137	1.78173e-06
ENSG00000162909	CAPN2	0	-3.24816	1.2042	-2.72686	-3.04157	-9.8795	-3.62303	-3.24816	0.220151	6.97136e-11	4.88417e-13	1.14792e-43	1.50965e-14	2.03293e-12
ENSG00000176890	TYMS	0	-3.22801	1.36346	-5.62187	-5.01067	-18.1474	-3.22801	-3.62176	0.0938008	1.67505e-20	4.15758e-18	7.44795e-53	7.63646e-10	1.33014e-11
ENSG00000102384	CENPI	0	-3.20886	1.33276	-4.05322	-7.20472	-23.1189	-5.70385	-3.20886	0.186419	2.89424e-10	2.43507e-18	3.74213e-35	1.49821e-11	8.23774e-06
ENSG00000151725	CENPU	0	-3.18255	1.74032	-5.65607	-6.67051	-21.2292	-3.75335	-3.18255	0.005408	1.76704e-16	2.88347e-19	1.10847e-33	4.74382e-07	1.11552e-05
ENSG00000197299	BLM	0	-3.17547	1.46954	-5.58643	-4.94435	-17.7395	-3.17547	-3.58784	0.0530747	2.43993e-15	5.71765e-14	4.40872e-27	4.02989e-05	4.31139e-06
ENSG00000206190	ATP10A	0	-3.16843	1.11631	-2.23352	-2.25435	-7.14274	-3.19798	-3.16843	0.59981	0.000303783	0.000226965	7.46646e-13	4.16491e-05	4.36417e-05
ENSG00000198826	ARHGAP11A	0	-3.15589	1.65947	-9.19244	-5.75511	-29.0103	-3.15589	-5.04079	0.0201546	2.96593e-23	2.10298e-15	2.49595e-45	2.3629e-06	1.92057e-11
ENSG00000197415	VEPH1	0	-3.1543	-1.04306	-19.1956	-8.71145	-60.5485	-3.1543	-6.95045	0.823802	2.34387e-26	3.54329e-21	5.61077e-25	0.00911858	3.00113e-06
ENSG00000143786	CNIH3	0	-3.1517	-1.11565	-2.48399	-2.41786	-7.82878	-3.1517	-3.23789	0.578367	7.17134e-06	1.20136e-05	2.86419e-20	4.48593e-07	2.14736e-07
ENSG00000138778	CENPE	0	-3.13624	1.80088	-5.7278	-4.81342	-17.9637	-3.13624	-3.73201	0.00644276	1.39e-15	5.20839e-13	6.16959e-37	6.98538e-07	9.60505e-09
ENSG00000188643	S100A16	0	-3.11391	1.04553	-2.8029	-4.10553	-12.7843	-4.56108	-3.11391	0.7022	6.51172e-18	2.00323e-31	6.93256e-77	1.87246e-27	8.45242e-16
ENSG00000100479	POLE2	0	-3.05951	1.54598	-8.63275	-9.58258	-29.318	-3.39614	-3.05951	0.119408	3.67544e-11	4.2932e-12	1.19588e-15	0.00684244	0.0134395
ENSG00000131153	GINS2	0	-3.05415	1.38287	-7.63713	-7.11045	-23.3249	-3.05415	-3.28037	0.1957	8.00288e-15	4.25051e-14	1.97118e-27	0.00019933	6.86609e-05
ENSG00000113448	PDE4D	0	-3.053	-1.30528	-1.69224	-1.23464	-5.16641	-3.053	-4.18454	0.147158	0.00615335	0.259826	1.71217e-13	8.79451e-07	1.34065e-10
ENSG00000125798	FOXA2	1	-3.03391	1.01308	-5.92636	-1.27152	-17.98	-3.03391	-14.1406	0.947344	7.7774e-19	0.222502	1.6619e-42	2.45878e-07	5.3572e-36
ENSG00000205364	MT1M	0	-2.98721	1.14766	-2.25549	-1.73533	-6.73763	-2.98721	-3.88262	0.671529	0.0165473	0.0955731	1.23343e-06	0.00688938	0.000656823
ENSG00000132003	ZSWIM4	0	-2.98663	-1.43391	-1.48233	-1.43342	-4.42717	-2.98663	-3.08853	0.227071	0.216215	0.2515	0.000104558	0.00505283	0.00356536
ENSG00000169410	PTPN9	0	-2.97265	1.10838	-1.88541	-2.35764	-7.00844	-3.7172	-2.97265	0.416876	9.45722e-07	4.46924e-11	4.42195e-40	1.30916e-18	3.58326e-13
ENSG00000187741	FANCA	0	-2.95571	1.17079	-6.30144	-8.69423	-25.6977	-4.07806	-2.95571	0.526995	8.83577e-12	4.31782e-15	5.09112e-22	6.30809e-05	0.00230989
ENSG00000175592	FOSL1	0	-2.94678	1.28085	-2.96991	-42.7028	-125.836	-42.3703	-2.94678	0.111884	5.7653e-12	6.36744e-78	9.54044e-67	2.08742e-40	0.000419168
ENSG00000141934	PLPP2	1	-2.9086	-1.1058	-4.01974	-1.30033	-11.6918	-2.9086	-8.99144	0.553231	6.40599e-16	0.122054	6.92236e-43	3.92514e-09	1.52016e-34
ENSG00000113368	LMNB1	0	-2.90256	1.35898	-11.2165	-4.71267	-32.5566	-2.90256	-6.90831	0.0925768	3.61376e-39	2.47229e-17	5.9156e-75	3.02877e-08	4.16588e-24
ENSG00000146054	TRIM7	0	-2.88562	1.05233	-2.92679	-1.66098	-8.44559	-2.88562	-5.08469	0.72315	6.17116e-12	0.000563878	4.33178e-29	1.08013e-07	3.04342e-17
ENSG00000142619	PADI3	0	-2.88145	1.30541	-38.3699	-3.04228	-110.561	-2.88145	-36.3414	0.137649	4.70771e-72	7.15444e-10	1.0852e-81	5.79876e-05	4.39532e-48
ENSG00000136869	TLR4	0	-2.86939	1.10953	-1.51037	-1.86435	-5.34955	-3.54188	-2.86939	0.47158	0.0051804	2.86681e-05	2.308e-21	1.66696e-12	4.99128e-09
ENSG00000089685	BIRC5	0	-2.86132	1.23242	-7.80677	-4.74247	-22.3377	-2.86132	-4.71014	0.498322	3.35568e-11	4.81984e-07	3.58788e-23	0.000833436	7.95325e-07
ENSG00000137804	NUSAP1	0	-2.85806	1.34692	-7.16463	-6.81315	-20.4769	-2.85806	-3.0055	0.112855	9.0708e-25	9.59629e-24	6.56188e-51	2.95077e-07	7.15192e-08
ENSG00000142627	EPHA2	0	-2.85162	1.11715	-2.15025	-9.36847	-26.7153	-12.4243	-2.85162	0.591681	0.00022628	1.43025e-25	5.7051e-45	5.99304e-27	1.27239e-05
ENSG00000114268	PFKFB4	0	-2.83577	-1.10775	-1.76267	-1.16244	-4.99852	-2.83577	-4.30004	0.673885	0.0261696	0.539728	6.33701e-08	0.000618529	8.91753e-07
ENSG00000198113	TOR4A	0	-2.8216	-1.14599	-3.26944	-7.64003	-21.5571	-6.59351	-2.8216	0.305502	1.80588e-18	5.72217e-49	3.65557e-91	8.70753e-35	3.00891e-11
ENSG00000076382	SPAG5	0	-2.82104	1.47946	-12.2398	-5.22957	-34.529	-2.82104	-6.60264	0.0773754	1.16426e-23	7.7332e-13	9.17412e-32	0.00132101	1.0245e-09
ENSG00000043143	JADE2	0	-2.81952	-1.16491	-4.59194	-1.87109	-12.947	-2.81952	-6.91952	0.354051	9.9706e-16	0.000245366	1.44277e-26	5.24108e-05	1.67253e-15
ENSG00000160886	LY6K	0	-2.81597	-1.49288	-16.5347	-19.7811	-55.703	-3.36886	-2.81597	0.0941175	2.45744e-25	5.78741e-28	2.05135e-33	0.000609449	0.00365479
ENSG00000100097	LGALS1	0	-2.8097	-1.06332	-1.08878	-1.16266	-3.26673	-3.00036	-2.8097	0.597282	0.464547	0.194938	7.99671e-24	9.47343e-21	1.56683e-18
ENSG00000163347	CLDN1	1	-2.80854	-3.47526	1.20236	1.54462	-2.80854	-3.37689	-4.33812	9.4004e-06	0.521134	0.126549	0.000872238	7.51603e-05	1.48811e-06
ENSG00000102452	NALCN	1	-2.80478	-1.24439	-1.67892	1.82008	-4.70901	-2.80478	-8.57075	0.436607	0.0828042	0.0292613	1.23166e-05	0.00449499	4.44212e-10
ENSG00000100297	MCM5	0	-2.79966	1.13971	-7.48809	-6.8102	-20.9641	-2.79966	-3.07834	0.479478	3.17648e-25	1.86362e-23	8.50633e-46	3.54228e-06	3.40179e-07
ENSG00000137812	CASC5	0	-2.7972	1.35165	-5.6031	-5.22727	-15.673	-2.7972	-2.99831	0.169283	1.48415e-14	1.25437e-13	3.21889e-31	2.05919e-05	5.05418e-06
ENSG00000161800	RACGAP1	0	-2.79077	1.28912	-7.41914	-4.73825	-20.7051	-2.79077	-4.36979	0.172963	2.68356e-24	4.91645e-16	7.35363e-43	8.12392e-06	6.21953e-11
ENSG00000088325	TPX2	0	-2.78138	1.35247	-10.7356	-6.16944	-29.8599	-2.78138	-4.83996	0.13101	2.39127e-31	1.86435e-19	1.72938e-57	2.23775e-06	1.84956e-13
ENSG00000169429	CXCL8	0	-2.77862	-3.05942	-1.63984	-15.9709	-44.3771	-27.0618	-2.77862	0.000326512	0.114911	1.90068e-16	7.73567e-23	1.367e-17	0.0114545
ENSG00000068489	PRR11	0	-2.7772	1.21939	-9.92809	-5.05564	-27.5723	-2.7772	-5.45378	0.193521	2.79246e-49	5.55995e-26	8.2447e-93	6.22132e-10	3.1072e-25
ENSG00000166451	CENPN	0	-2.75622	1.22798	-3.70379	-3.71296	-10.2337	-2.76304	-2.75622	0.320153	5.88887e-09	3.83891e-09	8.14257e-18	0.000361268	0.000343245
ENSG00000094804	CDC6	0	-2.74218	1.35732	-5.69337	-11.7531	-32.2291	-5.66081	-2.74218	0.0679862	3.72018e-24	1.88711e-44	1.71438e-69	5.91695e-18	8.32017e-07
ENSG00000163661	PTX3	1	-2.74105	-1.93722	1.67607	-5.20781	-14.2749	-23.9257	-2.74105	0.0088421	0.0413386	3.27322e-09	1.24208e-15	6.08362e-22	0.00386342
ENSG00000175445	LPL	0	-2.73309	1.13592	-6.63606	-3.32476	-18.137	-2.73309	-5.45511	0.476435	4.4783e-25	2.72335e-11	2.19695e-51	2.85294e-07	1.79822e-18
ENSG00000123146	ADGRE5	0	-2.73249	-1.02222	-2.87546	-3.00136	-8.20119	-2.85213	-2.73249	0.888978	3.4671e-11	5.17798e-12	6.30231e-37	3.94725e-10	1.90777e-09
ENSG00000087494	PTHLH	0	-2.73226	-1.33065	-1.73065	-1.2857	-4.72859	-2.73226	-3.67783	0.293489	0.0506658	0.362131	4.60982e-07	0.00131463	2.43459e-05
ENSG00000172469	MANEA	0	-2.73102	1.12417	-1.86065	-1.45517	-5.08148	-2.73102	-3.49203	0.640839	0.0165505	0.138546	3.49364e-08	0.000863985	2.50003e-05
ENSG00000165959	CLMN	0	-2.71937	-1.03509	-1.63624	-1.79484	-4.88081	-2.98295	-2.71937	0.837542	0.00436447	0.000707842	4.61221e-16	3.48199e-08	4.44346e-07
ENSG00000010278	CD9	0	-2.716	-1.44234	-1.89358	-2.50777	-6.81112	-3.59696	-2.716	0.0481078	0.000591247	7.70008e-07	2.14984e-24	1.13342e-11	1.19645e-07
ENSG00000164109	MAD2L1	0	-2.71042	1.23822	-5.02024	-6.37018	-17.2659	-3.43925	-2.71042	0.301122	6.05797e-14	1.23602e-17	5.95771e-32	7.27753e-07	6.99399e-05
ENSG00000162433	AK4	0	-2.69629	-1.2485	-1.37335	-1.51784	-4.09255	-2.97997	-2.69629	0.198048	0.0726469	0.0182603	1.07692e-12	4.45781e-08	6.72357e-07
ENSG00000196371	FUT4	1	-2.69341	1.03925	-1.20445	1.22676	-3.24407	-2.69341	-3.9797	0.901461	0.554937	0.501429	0.00115784	0.00647022	9.8513e-05
ENSG00000128342	LIF	0	-2.68009	-1.2329	-5.68849	-1.34623	-15.2457	-2.68009	-11.3248	0.347882	9.706e-13	0.186254	5.25912e-22	0.000923137	9.53099e-18
ENSG00000101003	GINS1	0	-2.6244	1.3813	-8.65523	-6.79346	-22.7148	-2.6244	-3.34363	0.123572	1.35226e-22	1.06518e-18	6.24372e-38	0.000130505	1.26329e-06
ENSG00000168505	GBX2	0	-2.60851	1.17972	-5.00361	-3.16186	-13.0519	-2.60851	-4.12793	0.402879	1.89687e-11	1.25165e-07	1.71766e-16	0.00466936	1.25231e-05
ENSG00000166228	PCBD1	0	-2.60783	1.17151	-1.75419	-1.72646	-4.57463	-2.60783	-2.64971	0.330445	0.000841498	0.0010463	8.57134e-15	1.84954e-06	1.04378e-06
ENSG00000198056	PRIM1	0	-2.60251	1.58899	-4.83997	-6.29857	-16.3921	-3.38682	-2.60251	0.0960389	1.67621e-07	2.08538e-09	4.94365e-14	0.00176464	0.0152719
ENSG00000175294	CATSPER1	0	-2.60135	-2.45548	-2.51651	-2.53395	-6.59169	-2.61938	-2.60135	6.89275e-05	0.000214762	0.000168443	1.12607e-10	0.00155996	0.00158376
ENSG00000114346	ECT2	0	-2.59736	1.27287	-4.63553	-5.54825	-14.4108	-3.10878	-2.59736	0.245106	4.19831e-13	6.47489e-16	1.18039e-32	6.56279e-07	2.9467e-05
ENSG00000136167	LCP1	0	-2.58408	1.26724	-4.36937	-2.86744	-11.2908	-2.58408	-3.93759	0.0408383	1.14157e-36	1.19233e-19	7.0641e-93	1.82004e-15	1.01187e-30
ENSG00000198053	SIRPA	0	-2.5468	-1.15578	-4.08925	-4.53435	-11.5481	-2.82401	-2.5468	0.362204	4.68029e-14	6.36241e-16	6.11537e-24	6.34116e-05	0.000319334
ENSG00000237753	AC079922.3	0	-2.5378	1.20147	-1.81295	-1.6483	-4.60091	-2.5378	-2.7913	0.460807	0.0212247	0.0487612	3.56941e-07	0.00251959	0.000748919
ENSG00000197061	HIST1H4C	0	-2.53501	2.6683	-5.79107	-5.64902	-14.6804	-2.53501	-2.59876	7.15509e-06	1.25078e-15	2.94816e-15	1.5175e-33	3.26497e-05	1.96684e-05
ENSG00000160233	LRRC3	1	-2.52617	1.1885	-1.97402	1.00162	-4.98671	-2.52617	-4.99479	0.331734	0.000296757	0.992586	1.02654e-12	7.42608e-05	5.91331e-13
ENSG00000115363	EVA1A	0	-2.52511	1.18247	-4.38267	-1.56955	-11.0667	-2.52511	-7.05086	0.305658	2.64545e-17	0.00614782	7.53091e-34	8.00633e-06	1.03185e-22
ENSG00000105699	LSR	1	-2.52101	1.06835	-2.28702	2.05943	-5.76562	-2.52101	-11.8739	0.796019	0.00228861	0.00350847	2.37576e-08	0.00450689	7.14978e-16
ENSG00000134802	SLC43A3	0	-2.5151	1.23581	-9.16521	-6.1142	-23.0515	-2.5151	-3.77015	0.178743	4.95368e-42	1.71267e-29	8.43988e-73	2.5782e-07	5.9666e-14
ENSG00000175643	RMI2	0	-2.49861	-1.15581	-4.41605	-4.38802	-11.034	-2.49861	-2.51457	0.308489	2.9953e-21	1.66763e-21	7.61214e-39	2.6023e-06	1.8871e-06
ENSG00000035499	DEPDC1B	0	-2.49427	1.26757	-5.18226	-6.05444	-15.1014	-2.91406	-2.49427	0.346158	4.57575e-10	1.06765e-11	3.7207e-20	0.000470823	0.00288045
ENSG00000151967	SCHIP1	0	-2.48771	1.13803	-2.43428	-1.8186	-6.05578	-2.48771	-3.32991	0.537885	3.24171e-05	0.00470715	2.04512e-15	7.82384e-05	1.39842e-07
ENSG00000205795	CYS1	1	-2.46659	-1.44563	-1.10518	1.29638	-2.72602	-2.46659	-3.53396	0.128053	0.685802	0.284197	0.000183377	0.000752898	1.66711e-06
ENSG00000156113	KCNMA1	0	-2.45425	1.11086	-2.28019	-2.80123	-6.87493	-3.01507	-2.45425	0.519753	5.53686e-07	4.22192e-10	1.05546e-29	1.24888e-10	1.74158e-07
ENSG00000163191	S100A11	0	-2.45124	1.03638	-1.98446	-1.09995	-4.86441	-2.45124	-4.42238	0.785337	2.96791e-07	0.467587	8.70909e-29	5.02916e-10	1.03351e-25
ENSG00000132031	MATN3	1	-2.4419	1.033	-2.00913	1.94371	-4.9061	-2.4419	-9.53606	0.887251	0.00397786	0.00263922	1.50693e-08	0.00212423	1.6834e-16
ENSG00000130429	ARPC1B	1	-2.43354	-1.00238	-1.23658	1.10888	-3.00926	-2.43354	-3.33692	0.972509	0.00213073	0.133682	1.96745e-55	1.13259e-36	2.99532e-66
ENSG00000118193	KIF14	0	-2.41677	1.60924	-8.45303	-5.38856	-20.4291	-2.41677	-3.79119	0.0474053	9.21238e-18	5.33601e-12	5.43241e-30	0.00125496	7.64278e-07
ENSG00000138119	MYOF	1	-2.41579	1.16379	1.07928	1.29877	-2.41579	-2.60732	-3.13755	0.478021	0.72088	0.220364	4.23548e-05	8.4813e-06	1.0445e-07
ENSG00000116584	ARHGEF2	0	-2.40708	-1.1951	-2.64724	-2.41828	-6.37211	-2.40708	-2.63497	0.341665	4.49333e-07	4.03751e-06	1.82123e-19	2.7343e-05	3.26536e-06
ENSG00000154127	UBASH3B	0	-2.39876	1.25923	-2.37745	-7.68408	-18.4322	-7.75295	-2.39876	0.361172	0.000704564	2.82883e-14	2.24149e-22	1.26898e-11	0.00515066
ENSG00000147509	RGS20	1	-2.36927	-1.11671	-1.43103	1.32429	-3.3905	-2.36927	-4.49001	0.477438	0.0252872	0.0673972	8.65903e-12	1.946e-06	1.12681e-17
ENSG00000139618	BRCA2	0	-2.36733	1.36554	-3.57316	-3.39	-8.45886	-2.36733	-2.49524	0.203807	7.53745e-07	1.65674e-06	7.26738e-14	0.00368994	0.00190898
ENSG00000259974	LINC00261	1	-2.36476	1.37485	-1.44781	1.07279	-3.42373	-2.36476	-3.67293	0.203174	0.139908	0.77607	3.19648e-06	0.00122	7.31381e-07
ENSG00000265688	MAFG-AS1	0	-2.3591	-1.65959	-1.36922	-2.04269	-4.81891	-3.51946	-2.3591	0.0319786	0.206688	0.0053394	1.81852e-07	3.60983e-05	0.00572074
ENSG00000164484	TMEM200A	1	-2.35334	-1.09155	-1.47242	1.54602	-3.46509	-2.35334	-5.35708	0.731139	0.14508	0.0797537	4.16332e-05	0.00556711	1.23104e-08
ENSG00000109685	WHSC1	0	-2.34945	1.3053	-7.63341	-7.21913	-17.9343	-2.34945	-2.48428	0.121326	9.78445e-31	2.17494e-29	2.82566e-55	5.86586e-06	1.26931e-06
ENSG00000090339	ICAM1	1	-2.32445	-3.80383	1.39861	3.26785	-2.32445	-3.25099	-7.59595	3.03918e-05	0.305096	0.000221443	0.0165612	0.000670515	2.62738e-09
ENSG00000204899	MZT1	0	-2.32038	1.16988	-2.67907	-2.85022	-6.61361	-2.46862	-2.32038	0.221376	8.70458e-14	2.01148e-15	6.85347e-40	6.76256e-10	8.60851e-09
ENSG00000137821	LRRC49	0	-2.31837	-1.44757	-1.80033	-1.53453	-4.17382	-2.31837	-2.71993	0.186097	0.0428318	0.13508	5.38312e-06	0.00854423	0.00156515
ENSG00000092445	TYRO3	0	-2.31754	-1.0361	-7.3446	-2.85574	-17.0214	-2.31754	-5.96043	0.782047	1.68051e-40	5.06442e-15	1.69863e-55	1.77048e-05	3.61069e-22
ENSG00000125746	EML2	0	-2.31383	-1.31019	-2.0984	-2.41328	-5.58391	-2.66104	-2.31383	0.110843	1.26736e-05	2.1202e-07	7.30463e-24	1.04055e-08	9.31357e-07
ENSG00000138587	MNS1	0	-2.30515	1.5088	-6.15491	-4.45	-14.188	-2.30515	-3.18831	0.0188499	2.90557e-21	6.1194e-16	3.7449e-33	0.000390771	4.43721e-07
ENSG00000123416	TUBA1B	0	-2.29414	1.47456	-4.27866	-3.29246	-9.81585	-2.29414	-2.98132	0.0314803	8.31086e-16	4.13326e-11	1.23443e-36	4.32315e-06	1.48797e-09
ENSG00000272414	FAM47E-STBD1	0	-2.29257	-1.09381	-1.83859	-1.15521	-4.2151	-2.29257	-3.64878	0.682618	0.00969264	0.51562	1.83655e-07	0.00367938	2.49705e-06
ENSG00000185567	AHNAK2	0	-2.26527	1.66634	-3.41597	-3.97265	-8.99915	-2.63443	-2.26527	0.00134567	7.52526e-14	5.7917e-17	7.51131e-34	2.16767e-07	1.27052e-05
ENSG00000173210	ABLIM3	1	-2.25366	-1.13472	1.04512	-1.57076	-3.53998	-3.69971	-2.25366	0.366845	0.753113	0.00144734	2.31693e-17	1.36381e-18	6.10301e-08
ENSG00000164087	POC1A	0	-2.25018	1.0976	-3.92871	-3.92262	-8.8403	-2.25018	-2.25367	0.489328	3.15921e-22	2.0518e-22	7.09374e-46	3.31645e-07	2.79148e-07
ENSG00000131015	ULBP2	0	-2.24957	-1.01381	-1.18529	-1.56612	-3.52311	-2.97236	-2.24957	0.955456	0.490519	0.0701706	1.21359e-06	2.75143e-05	0.00188866
ENSG00000146918	NCAPG2	0	-2.24873	1.41674	-5.46454	-3.07367	-12.2883	-2.24873	-3.99793	0.0524722	1.95981e-20	5.40514e-10	1.14647e-39	2.96313e-05	4.9806e-13
ENSG00000119865	CNRIP1	0	-2.23704	1.25185	-5.7605	-3.26693	-12.8865	-2.23704	-3.94451	0.0312081	4.6501e-50	3.48272e-27	1.13931e-75	7.09217e-08	9.31698e-22
ENSG00000183814	LIN9	0	-2.23608	1.52512	-4.88427	-4.75041	-10.9216	-2.23608	-2.29909	0.0293234	6.98022e-13	6.39418e-13	2.81064e-19	0.00525917	0.0035151
ENSG00000168077	SCARA3	0	-2.23051	-1.0178	-6.83347	-7.65259	-17.0692	-2.49788	-2.23051	0.866143	8.0211e-57	3.66747e-63	8.83083e-82	9.86292e-09	5.26509e-07
ENSG00000133805	AMPD3	0	-2.22077	-1.42325	-1.98903	-2.41487	-5.36288	-2.69623	-2.22077	0.0430099	0.000311303	5.01189e-06	3.7885e-13	3.46671e-05	0.000952729
ENSG00000163932	PRKCD	0	-2.21006	1.02361	-1.4072	-1.03815	-3.11	-2.21006	-2.99571	0.880848	0.0298426	0.809568	6.49742e-12	1.8578e-06	2.5818e-11
ENSG00000107020	PLGRKT	0	-2.2051	1.03595	-1.75466	-2.7585	-6.08277	-3.46664	-2.2051	0.867229	0.0114337	1.3321e-05	1.53133e-10	1.70469e-05	0.00777927
ENSG00000184557	SOCS3	1	-2.19746	1.22952	1.01093	-1.28824	-2.83085	-2.8618	-2.19746	0.370374	0.962337	0.272021	8.95186e-06	7.05144e-06	0.000783353
ENSG00000258056	RP11-644F5.11	0	-2.19515	-1.14458	-1.00304	-1.04853	-2.30169	-2.29471	-2.19515	0.573341	0.990011	0.844501	0.00209093	0.00200536	0.00334425
ENSG00000184588	PDE4B	0	-2.19406	-1.31744	-1.44684	-1.47959	-3.24632	-2.24373	-2.19406	0.16633	0.0718863	0.0552436	1.18047e-07	0.000326069	0.000454477
ENSG00000173917	HOXB2	0	-2.19206	-1.11024	-2.69543	-2.25053	-5.90853	-2.19206	-2.6254	0.538987	2.81688e-08	3.86537e-06	7.33995e-20	9.52322e-05	1.16204e-06
ENSG00000136982	DSCC1	0	-2.18952	1.40047	-5.17757	-8.56462	-18.7524	-3.62185	-2.18952	0.0642482	4.15909e-17	7.30618e-26	4.4187e-34	3.16937e-07	0.0024171
ENSG00000072110	ACTN1	0	-2.18853	1.10118	-2.10022	-1.64064	-4.59641	-2.18853	-2.80159	0.368386	4.54972e-12	3.86153e-06	1.11885e-45	3.37691e-13	9.86573e-22
ENSG00000179431	FJX1	0	-2.18488	1.04664	-1.54739	-2.15381	-4.70583	-3.04114	-2.18488	0.869179	0.119238	0.00669841	3.17842e-07	0.000272742	0.0111757
ENSG00000140280	LYSMD2	1	-2.18385	1.04695	-1.58934	1.09805	-3.47089	-2.18385	-3.81121	0.793019	0.0096222	0.589315	1.53226e-10	7.66604e-05	3.56568e-12
ENSG00000170312	CDK1	0	-2.18082	1.26519	-7.23062	-5.62028	-15.7687	-2.18082	-2.80567	0.256897	3.95394e-21	1.41511e-16	3.36637e-38	0.000299668	1.57947e-06
ENSG00000168496	FEN1	0	-2.17091	1.43635	-5.93081	-7.7124	-16.7429	-2.82305	-2.17091	0.0322827	1.14846e-25	3.37798e-33	3.86724e-60	2.05312e-09	7.76744e-06
ENSG00000186088	GSAP	1	-2.1602	-1.73632	-1.61583	1.30766	-3.49051	-2.1602	-4.5644	0.0211192	0.0497974	0.263596	9.84018e-07	0.00280668	2.06293e-09
ENSG00000198467	TPM2	1	-2.1585	1.39817	-1.01544	1.16011	-2.19184	-2.1585	-2.54276	0.0332388	0.922239	0.343382	7.46938e-07	1.20034e-06	3.65401e-09
ENSG00000257411	RP11-603J24.9	0	-2.13514	2.50925	-3.39435	-3.51707	-7.50943	-2.21233	-2.13514	2.9834e-05	3.11361e-08	1.21133e-08	1.6028e-19	0.000396338	0.000710676
ENSG00000153044	CENPH	0	-2.13421	1.21122	-6.0911	-8.3755	-17.8751	-2.93462	-2.13421	0.228499	2.76536e-26	1.94915e-34	2.49118e-48	1.87008e-07	0.000291864
ENSG00000213719	CLIC1	0	-2.13339	1.06252	-3.46105	-2.45696	-7.38376	-2.13339	-3.00524	0.64148	1.9657e-21	5.4711e-12	2.32085e-52	8.61782e-09	5.74581e-17
ENSG00000133119	RFC3	0	-2.12735	1.87291	-5.73605	-6.36883	-13.5488	-2.36203	-2.12735	0.00147507	4.96302e-17	6.48886e-19	1.85911e-29	0.000387873	0.00184255
ENSG00000167889	MGAT5B	0	-2.12716	-1.24487	-2.01973	-1.68898	-4.29629	-2.12716	-2.54372	0.165987	2.69902e-05	0.00138094	4.72882e-15	8.42281e-05	7.65142e-07
ENSG00000066697	MSANTD3	0	-2.12461	1.14667	-3.75447	-3.62305	-7.97679	-2.12461	-2.20168	0.226163	3.85252e-28	2.98522e-27	4.29157e-55	5.93034e-08	1.06192e-08
ENSG00000135046	ANXA1	1	-2.12054	-1.07054	1.09416	-1.25456	-2.66034	-2.91083	-2.12054	0.655336	0.555655	0.138078	2.53229e-10	4.6574e-12	1.18429e-06
ENSG00000197461	PDGFA	1	-2.1181	-1.20429	-4.32565	1.06441	-9.16217	-2.1181	-9.75232	0.11255	3.03644e-33	0.594283	8.95529e-66	1.78953e-08	8.95389e-70
ENSG00000124942	AHNAK	0	-2.11387	1.18417	-1.43704	-1.88022	-3.97453	-2.76578	-2.11387	0.240222	0.0118038	1.17214e-05	1.47294e-21	2.10598e-12	2.36387e-07
ENSG00000116791	CRYZ	0	-2.11127	-1.00424	-1.38871	-1.15849	-2.93195	-2.11127	-2.53084	0.97319	0.00950403	0.24269	1.58982e-16	1.14858e-08	1.01633e-12
ENSG00000164611	PTTG1	0	-2.11113	1.10219	-5.57948	-5.57799	-11.779	-2.11113	-2.11169	0.488217	1.16366e-33	9.66938e-34	8.24386e-65	3.58593e-07	3.42764e-07
ENSG00000101311	FERMT1	0	-2.10617	1.57595	-3.14363	-1.81425	-6.621	-2.10617	-3.64945	0.00884767	8.77938e-10	0.000642622	2.35702e-18	0.00118115	3.94568e-09
ENSG00000101412	E2F1	0	-2.10573	-1.03283	-5.09177	-8.44242	-17.7775	-3.49141	-2.10573	0.832719	2.71903e-22	8.582e-34	5.47262e-43	1.26792e-08	0.000990033
ENSG00000067798	NAV3	0	-2.10426	1.0701	-8.6102	-2.29961	-18.1181	-2.10426	-7.87878	0.705737	4.69846e-27	4.98285e-06	1.35676e-37	0.00212946	1.52151e-19
ENSG00000005059	CCDC109B	0	-2.10397	1.13311	-3.09038	-5.05676	-10.6393	-3.44272	-2.10397	0.49567	3.40018e-09	1.53044e-16	5.13617e-27	4.4229e-08	0.0012486
ENSG00000183763	TRAIP	0	-2.10188	1.3291	-3.60513	-4.93237	-10.3673	-2.8757	-2.10188	0.236936	3.35123e-07	4.07392e-10	1.5617e-16	0.000314607	0.0122348
ENSG00000136824	SMC2	0	-2.09669	1.49857	-5.70651	-4.09962	-11.9648	-2.09669	-2.91851	0.0119713	1.30086e-26	3.23096e-18	4.6288e-50	1.19288e-05	1.87598e-10
ENSG00000104998	IL27RA	0	-2.09543	-1.28929	-2.62811	-1.90667	-5.50703	-2.09543	-2.8883	0.111896	9.98463e-09	8.7081e-05	1.383e-20	9.57766e-05	1.17736e-08
ENSG00000203760	CENPW	0	-2.08841	1.37381	-7.29861	-5.52506	-15.2425	-2.08841	-2.75879	0.0812854	3.05997e-26	3.16574e-20	5.09904e-44	0.000247819	3.43751e-07
ENSG00000153214	TMEM87B	1	-2.08587	-1.09013	1.51155	-1.00554	-2.09741	-3.17036	-2.08587	0.572793	0.00657011	0.971227	3.01699e-06	1.8671e-13	3.18802e-06
ENSG00000241852	C8orf58	0	-2.08234	1.29704	-1.0199	-1.33762	-2.78538	-2.73103	-2.08234	0.254773	0.929605	0.200092	8.28775e-05	0.000101979	0.00510779
ENSG00000139514	SLC7A1	0	-2.08144	1.24573	-3.47411	-2.55144	-7.23114	-2.08144	-2.83414	0.115687	1.43234e-18	2.71316e-11	3.54292e-42	6.49442e-07	1.10311e-12
ENSG00000152749	GPR180	0	-2.08003	1.08963	-1.43495	-1.45854	-3.0338	-2.11422	-2.08003	0.452821	0.0020043	0.00115249	1.02648e-17	1.23957e-08	2.15564e-08
ENSG00000174791	RIN1	0	-2.07817	-1.03414	-4.15445	-3.06319	-8.63366	-2.07817	-2.81852	0.825779	4.94081e-16	1.6156e-11	2.25365e-25	0.00106189	1.66055e-06
ENSG00000079616	KIF22	0	-2.07446	-1.23237	-5.13661	-5.33142	-11.0599	-2.15314	-2.07446	0.208092	7.22413e-19	6.83454e-20	2.68917e-30	0.000608483	0.00105618
ENSG00000154447	SH3RF1	0	-2.07259	1.08988	-1.20414	-1.22213	-2.53298	-2.10355	-2.07259	0.551021	0.201493	0.165471	4.43382e-09	2.9488e-06	4.17947e-06
ENSG00000197956	S100A6	1	-2.06225	-1.16344	1.14208	1.15817	-2.06225	-2.35526	-2.38843	0.300144	0.363202	0.314849	7.54995e-07	4.73912e-09	2.64479e-09
ENSG00000149948	HMGA2	0	-2.05799	1.18755	-2.18088	-3.1603	-6.50388	-2.98223	-2.05799	0.293406	2.90766e-06	9.33749e-12	4.67417e-25	2.90375e-09	0.000103824
ENSG00000106617	PRKAG2	0	-2.0497	1.14215	-2.5848	-1.50583	-5.29806	-2.0497	-3.51836	0.429827	7.94697e-08	0.01592	9.14977e-18	0.000372972	1.24821e-10
ENSG00000173442	EHBP1L1	0	-2.04963	-1.13908	-2.64054	-2.11959	-5.41213	-2.04963	-2.55339	0.394817	6.61595e-09	3.43906e-06	8.40687e-19	0.000348973	1.75059e-06
ENSG00000197275	RAD54B	0	-2.04897	1.47121	-3.42878	-3.84422	-7.87669	-2.29722	-2.04897	0.101078	6.84863e-07	6.05146e-08	1.05663e-13	0.00413737	0.0135044
ENSG00000198554	WDHD1	0	-2.0442	1.42675	-4.39311	-4.31815	-8.98042	-2.0442	-2.07969	0.0354081	7.51529e-16	7.37111e-16	3.03088e-26	0.00116683	0.000801257
ENSG00000137760	ALKBH8	0	-2.04126	1.24078	-2.03202	-1.33789	-4.14789	-2.04126	-3.10033	0.301007	0.00118037	0.16258	7.7651e-09	0.00529944	4.81907e-06
ENSG00000077152	UBE2T	0	-2.0396	1.26429	-6.0139	-4.91162	-12.266	-2.0396	-2.49734	0.190209	2.08901e-22	2.8408e-18	6.35295e-39	0.000298631	2.85812e-06
ENSG00000088367	EPB41L1	1	-2.0373	-1.15392	-1.37393	1.3552	-2.79912	-2.0373	-3.79338	0.359676	0.0443848	0.0508718	3.10183e-10	1.49408e-05	1.96615e-16
ENSG00000137819	PAQR5	0	-2.03682	1.28825	-2.34663	-2.14233	-4.77967	-2.03682	-2.23106	0.0452887	7.72042e-11	3.94082e-09	5.78149e-28	1.38146e-06	3.76961e-08
ENSG00000173511	VEGFB	0	-2.03623	-1.00802	-2.78525	-1.57583	-5.6714	-2.03623	-3.59899	0.960362	9.77954e-10	0.0051202	4.83184e-22	0.000126095	1.44754e-12
ENSG00000142856	ITGB3BP	0	-2.03093	1.25085	-5.30523	-5.10344	-10.7745	-2.03093	-2.11123	0.137202	4.19262e-24	1.16929e-23	7.40661e-38	0.000317591	0.000126494
ENSG00000160957	RECQL4	0	-2.02786	-1.17334	-3.56687	-6.4716	-13.1235	-3.67928	-2.02786	0.411134	2.26275e-10	9.97379e-20	5.46126e-31	9.67257e-09	0.00225193
ENSG00000005884	ITGA3	0	-2.02289	1.03706	-1.70382	-3.02797	-6.12526	-3.59502	-2.02289	0.820406	0.000945191	9.35693e-12	3.03003e-27	2.97359e-14	3.29708e-05
ENSG00000167670	CHAF1A	0	-2.02274	1.20319	-4.60542	-6.90573	-13.9685	-3.03306	-2.02274	0.2133	6.38417e-22	2.82231e-32	1.60133e-45	1.1492e-08	0.000379378
ENSG00000166483	WEE1	0	-2.01832	1.07313	-1.79495	-1.55637	-3.62279	-2.01832	-2.32772	0.685227	0.00121342	0.012638	9.87959e-11	0.000589557	2.72246e-05
ENSG00000164104	HMGB2	0	-2.01396	1.24594	-3.45428	-3.19949	-6.95677	-2.01396	-2.17434	0.214704	3.26302e-12	6.07628e-11	2.87214e-27	0.000101229	1.57936e-05
ENSG00000178075	GRAMD1C	0	-2.00534	-1.15024	-1.63435	-1.25938	-3.27742	-2.00534	-2.60242	0.502356	0.0216352	0.273535	1.58581e-07	0.00244548	2.43697e-05
ENSG00000067057	PFKP	0	-1.99746	1.00483	-2.73642	-1.27032	-5.46589	-1.99746	-4.30277	0.966904	6.60154e-18	0.0393869	5.92532e-47	5.50355e-09	4.2022e-35
ENSG00000273314	RP5-1136G13.2	1	-1.99654	-1.54273	1.0213	-1.52882	-3.05235	-3.11737	-1.99654	0.0395711	0.923235	0.0627278	2.80359e-05	1.62777e-05	0.0108481
ENSG00000100065	CARD10	0	-1.99569	-1.19575	-3.61822	-2.6329	-7.22086	-1.99569	-2.74255	0.277988	3.87374e-11	1.08814e-07	1.27195e-17	0.0058513	2.94863e-05
ENSG00000004866	ST7	0	-1.99558	-1.14016	-1.96646	-1.85751	-3.92422	-1.99558	-2.11262	0.466703	0.000539569	0.00123936	9.45688e-10	0.00301678	0.00114132
ENSG00000243989	ACY1	0	-1.9934	-1.25855	-2.13713	-1.11349	-4.26016	-1.9934	-3.82594	0.227171	0.000267962	0.57867	1.0264e-09	0.00546363	1.34379e-08
ENSG00000129187	DCTD	0	-1.99327	1.10039	-1.31325	-1.29018	-2.61767	-1.99327	-2.02891	0.275646	0.00217325	0.00386239	1.9503e-23	1.40037e-12	2.58098e-13
ENSG00000077514	POLD3	0	-1.9863	1.18231	-4.64608	-3.87267	-9.22852	-1.9863	-2.38299	0.250563	4.50877e-20	3.74231e-17	7.60539e-30	0.00123586	2.81333e-05
ENSG00000204516	MICB	0	-1.98489	-1.13639	-3.34856	-1.9736	-6.64651	-1.98489	-3.36771	0.400876	1.09071e-12	1.91146e-05	1.48617e-22	0.000894357	8.24402e-10
ENSG00000180801	ARSJ	1	-1.97557	1.11585	-1.09054	1.07437	-2.15443	-1.97557	-2.31467	0.421133	0.524631	0.597059	3.32048e-08	9.49245e-07	1.32122e-09
ENSG00000106211	HSPB1	0	-1.97004	-1.03009	-2.47751	-1.22418	-4.88079	-1.97004	-3.98697	0.824877	1.58327e-11	0.131251	1.78031e-31	6.65076e-07	2.37442e-24
ENSG00000088451	TGDS	1	-1.96156	-1.19316	1.43361	1.74302	-1.96156	-2.8121	-3.41903	0.446799	0.116398	0.0138279	0.00882786	3.40262e-05	5.86365e-07
ENSG00000198542	ITGBL1	1	-1.96011	1.20253	-4.1695	2.11172	-8.17267	-1.96011	-17.2584	0.29416	4.88156e-13	1.05992e-05	2.1584e-20	0.00587168	2.08985e-37
ENSG00000120820	GLT8D2	0	-1.95852	-1.28001	-1.43698	-1.04966	-2.81436	-1.95852	-2.68121	0.153599	0.0457457	0.782276	2.50583e-07	0.000993046	7.00704e-07
ENSG00000187210	GCNT1	0	-1.95851	1.16943	-1.45834	-1.83758	-3.59892	-2.46781	-1.95851	0.381689	0.037251	0.000866686	1.06584e-10	6.67599e-06	0.000874049
ENSG00000171792	RHNO1	0	-1.95783	1.17363	-2.80358	-2.5139	-5.48894	-1.95783	-2.18343	0.255057	5.43234e-13	9.02298e-11	5.98476e-31	6.87777e-06	1.51357e-07
ENSG00000135905	DOCK10	0	-1.9537	1.02279	-2.69111	-1.79029	-5.25764	-1.9537	-2.93676	0.852479	4.30469e-15	2.20462e-06	8.3791e-35	1.47422e-06	2.65015e-15
ENSG00000135966	TGFBRAP1	0	-1.953	1.00604	-1.9993	-1.08544	-3.90463	-1.953	-3.59728	0.961835	1.68896e-07	0.514209	1.37188e-20	9.95648e-06	1.51228e-18
ENSG00000184508	HDDC3	0	-1.94993	-1.29682	-1.57118	-1.66589	-3.24836	-2.06747	-1.94993	0.186632	0.0238572	0.0106229	1.37278e-08	0.000517431	0.00139876
ENSG00000134222	PSRC1	0	-1.94744	1.43273	-7.93234	-5.57492	-15.4478	-1.94744	-2.77094	0.0548347	4.61651e-27	1.56578e-19	4.22462e-43	0.00107226	4.37594e-07
ENSG00000198682	PAPSS2	1	-1.94378	1.03206	-1.149	1.01549	-2.2334	-1.94378	-2.268	0.779523	0.220504	0.890911	1.92538e-11	2.94603e-08	5.16463e-12
ENSG00000170522	ELOVL6	0	-1.94167	1.16147	-1.72959	-2.08405	-4.04654	-2.33959	-1.94167	0.317309	0.000272005	1.10525e-06	1.25123e-19	4.19457e-08	1.92163e-05
ENSG00000154102	C16orf74	0	-1.94135	1.0899	-6.00905	-3.70931	-11.6657	-1.94135	-3.14498	0.580694	3.21257e-23	5.9627e-15	6.94501e-32	0.00357355	1.45729e-07
ENSG00000172965	MIR4435-2HG	0	-1.93897	-1.11754	-2.44453	-2.20204	-4.73987	-1.93897	-2.15249	0.325228	3.46364e-15	3.33887e-12	4.96918e-42	8.58111e-09	2.48792e-11
ENSG00000011638	TMEM159	0	-1.93663	-1.47041	-1.34474	-1.35547	-2.62504	-1.95208	-1.93663	0.111282	0.227694	0.214404	0.000137826	0.00852423	0.00919127
ENSG00000139734	DIAPH3	0	-1.93513	1.6504	-8.8884	-2.15901	-17.2002	-1.93513	-7.9667	0.00366666	9.48573e-32	8.73982e-06	2.17222e-44	0.00225552	4.30318e-24
ENSG00000164604	GPR85	1	-1.9341	-1.00661	-1.12386	1.21251	-2.17366	-1.9341	-2.63559	0.975003	0.580253	0.355154	0.000420866	0.00273851	8.41901e-06
ENSG00000181649	PHLDA2	0	-1.93287	-1.0128	-1.45819	-7.07085	-13.667	-9.37262	-1.93287	0.938837	0.0229148	5.78156e-32	2.69434e-55	5.90791e-41	8.25482e-05
ENSG00000071127	WDR1	0	-1.93263	1.1878	-1.76995	-1.35845	-3.42066	-1.93263	-2.51807	0.0735427	4.09147e-09	0.00146248	1.06966e-34	7.04126e-11	3.26573e-20
ENSG00000170571	EMB	0	-1.92983	1.17214	-1.52845	-1.52126	-2.94965	-1.92983	-1.93895	0.313895	0.00817709	0.00847394	3.44511e-10	0.000173087	0.000142868
ENSG00000167325	RRM1	0	-1.92823	1.29278	-5.69993	-4.73338	-10.9908	-1.92823	-2.32197	0.104319	6.23892e-28	1.11677e-22	9.17728e-51	4.41119e-05	1.53322e-07
ENSG00000147010	SH3KBP1	0	-1.92243	-1.16266	-1.77331	-2.171	-4.17359	-2.35356	-1.92243	0.275996	3.75672e-05	2.51197e-08	3.56433e-24	1.38236e-09	3.8162e-06
ENSG00000011422	PLAUR	0	-1.92099	-1.19101	-3.94836	-7.51685	-14.4398	-3.65715	-1.92099	0.124847	1.21227e-32	8.24421e-67	8.73627e-108	3.08792e-26	1.30306e-07
ENSG00000159685	CHCHD6	0	-1.92045	-1.38047	-1.40774	-1.13697	-2.70348	-1.92045	-2.37779	0.143484	0.135182	0.567226	5.52255e-05	0.00900016	0.000423193
ENSG00000239672	NME1	0	-1.91986	1.53921	-2.5009	-1.72495	-4.80139	-1.91986	-2.7835	0.0164251	3.66708e-07	0.00242333	5.84316e-18	0.000348548	1.82789e-08
ENSG00000165914	TTC7B	0	-1.91544	1.0837	-2.29968	-2.29848	-4.40489	-1.91544	-1.91644	0.591252	3.40159e-07	2.37947e-07	2.80179e-15	0.00104104	0.000926143
ENSG00000225648	SBDSP1	0	-1.91155	1.4796	-1.26378	-1.34346	-2.56808	-2.03206	-1.91155	0.0928575	0.314318	0.204265	6.54645e-05	0.00272616	0.00614942
ENSG00000233461	RP11-295G20.2	0	-1.90405	-1.20144	-1.55326	-2.18473	-4.15983	-2.67812	-1.90405	0.359194	0.0375966	0.000344128	1.62644e-08	0.000133293	0.0143939
ENSG00000134056	MRPS36	1	-1.90276	1.09021	1.02668	-1.00674	-1.91558	-1.96668	-1.90276	0.641848	0.88667	0.970926	0.000844505	0.000473375	0.000858082
ENSG00000124920	MYRF	0	-1.89336	-1.12024	-3.28133	-3.44805	-6.52842	-1.98957	-1.89336	0.552617	5.96722e-09	1.18082e-09	4.3931e-17	0.00320048	0.00608626
ENSG00000198959	TGM2	0	-1.89148	-1.66435	-2.07909	-2.20073	-4.16263	-2.00214	-1.89148	0.0127805	0.000506622	0.000174965	8.89762e-11	0.00189319	0.00429507
ENSG00000041982	TNC	0	-1.88864	-1.14616	-8.60125	-2.21655	-16.2446	-1.88864	-7.32879	0.452432	2.21036e-29	1.37113e-05	2.48943e-43	0.00250531	1.00981e-22
ENSG00000156876	SASS6	0	-1.88599	1.5852	-5.44246	-3.95459	-10.2644	-1.88599	-2.59557	0.00377672	9.38266e-24	5.50081e-17	1.52381e-37	0.000902788	3.51201e-07
ENSG00000146674	IGFBP3	1	-1.88318	1.11386	1.25512	4.45062	-1.88318	-2.36362	-8.38131	0.635071	0.314787	2.52741e-11	0.00610647	0.00017985	8.89221e-21
ENSG00000176678	FOXL1	1	-1.88219	-1.07766	-1.24135	1.60352	-2.33646	-1.88219	-3.74656	0.680626	0.239063	0.00855773	9.14488e-06	0.000987051	2.20917e-12
ENSG00000107897	ACBD5	1	-1.88214	-1.23204	-1.25492	1.11746	-2.36194	-1.88214	-2.63937	0.209281	0.190263	0.504441	8.15747e-06	0.00115092	2.57754e-07
ENSG00000123219	CENPK	0	-1.88009	1.14574	-4.35807	-4.50146	-8.46313	-1.94194	-1.88009	0.451037	1.62666e-14	3.21418e-15	7.40874e-25	0.00225034	0.00354109
ENSG00000149503	INCENP	0	-1.87629	1.48581	-4.82022	-4.67229	-9.04411	-1.87629	-1.93569	0.0263347	1.42369e-16	2.73657e-16	2.07813e-26	0.00398426	0.00232019
ENSG00000176485	PLA2G16	0	-1.87412	-1.41541	-1.41377	-1.29515	-2.64958	-1.87412	-2.04577	0.0394051	0.0401582	0.125281	7.97163e-09	0.000200607	2.25857e-05
ENSG00000076003	MCM6	0	-1.87174	1.2357	-4.37549	-5.36788	-10.0473	-2.29626	-1.87174	0.123308	3.71836e-23	7.04106e-29	8.9946e-42	3.91357e-06	0.000554324
ENSG00000052802	MSMO1	0	-1.86379	1.08619	-1.43872	-1.50728	-2.80925	-1.95261	-1.86379	0.69398	0.0840821	0.0512544	1.18498e-06	0.00168109	0.00345537
ENSG00000169764	UGP2	1	-1.85547	1.11225	-1.4641	2.07796	-2.7166	-1.85547	-5.64499	0.290427	0.000180691	1.08757e-13	6.94743e-21	9.40309e-09	1.26245e-61
ENSG00000175550	DRAP1	0	-1.85437	1.13669	-1.21894	-1.71451	-3.17933	-2.60827	-1.85437	0.130987	0.0197072	2.42551e-10	9.26398e-41	1.73584e-28	1.14559e-12
ENSG00000129657	SEC14L1	0	-1.85287	-1.04894	-1.49539	-1.28628	-2.77077	-1.85287	-2.15411	0.650042	0.000160964	0.0174032	2.37382e-20	2.84417e-08	3.57941e-12
ENSG00000168917	SLC35G2	0	-1.84811	1.00087	-1.16551	-1.6124	-2.97989	-2.55673	-1.84811	0.996223	0.404214	0.00981091	1.53162e-08	1.17917e-06	0.00158972
ENSG00000166068	SPRED1	0	-1.84556	1.00301	-1.04442	-1.9751	-3.64516	-3.49014	-1.84556	0.970267	0.590805	1.77529e-16	3.3294e-49	3.09076e-46	6.52656e-12
ENSG00000111145	ELK3	0	-1.84477	-1.01408	-2.11785	-2.47376	-4.56353	-2.1548	-1.84477	0.881297	4.21676e-15	3.36382e-21	1.17475e-51	5.19877e-14	2.08014e-09
ENSG00000196141	SPATS2L	0	-1.84055	1.24286	-1.73032	-1.79724	-3.30791	-1.91173	-1.84055	0.0138059	6.25616e-10	3.66535e-11	2.95391e-40	8.13007e-13	1.53178e-11
ENSG00000221829	FANCG	0	-1.83767	1.40603	-6.90291	-6.34693	-12.6852	-1.83767	-1.99864	0.0546019	4.85692e-23	6.00635e-22	5.39031e-32	0.00856302	0.00244299
ENSG00000125871	MGME1	0	-1.83689	-1.01725	-2.82568	-2.35794	-5.19048	-1.83689	-2.20128	0.870607	9.30006e-20	1.04217e-14	1.8282e-38	5.73149e-06	1.85411e-09
ENSG00000145293	ENOPH1	0	-1.835	1.12795	-2.11978	-1.784	-3.88979	-1.835	-2.18038	0.395168	2.35359e-07	5.49231e-05	6.98376e-19	0.000105086	4.77371e-07
ENSG00000167695	FAM57A	0	-1.82751	-1.03778	-3.43049	-2.01592	-6.26926	-1.82751	-3.10987	0.816358	7.78937e-12	2.78222e-05	2.83994e-19	0.0060448	5.98784e-08
ENSG00000146242	TPBG	1	-1.82374	-1.25688	1.42472	1.11421	-1.82374	-2.59833	-2.03203	0.173867	0.0349195	0.520345	0.000493462	2.34772e-08	3.52329e-05
ENSG00000169857	AVEN	0	-1.81938	1.20394	-1.23531	-1.11353	-2.2475	-1.81938	-2.01836	0.189237	0.135782	0.44299	6.28673e-08	6.92377e-05	2.44128e-06
ENSG00000184216	IRAK1	0	-1.81607	1.52468	-7.05472	-4.25636	-12.8119	-1.81607	-3.01005	0.0122896	2.22504e-30	1.20677e-17	4.34196e-49	0.000667437	2.51603e-10
ENSG00000188312	CENPP	0	-1.81386	1.30259	-3.32056	-2.31883	-6.02304	-1.81386	-2.59744	0.123721	1.00941e-10	2.15561e-06	2.50617e-18	0.00635088	6.33204e-06
ENSG00000196449	YRDC	0	-1.80967	1.26166	-1.27094	-1.25246	-2.29998	-1.80967	-1.83636	0.0940059	0.0842295	0.10409	4.72962e-09	3.19952e-05	1.93894e-05
ENSG00000115828	QPCT	1	-1.80762	-1.56163	-1.33916	1.10382	-2.42068	-1.80762	-2.67199	0.000173862	0.0195449	0.412304	8.11831e-11	1.73798e-05	1.93301e-13
ENSG00000133816	MICAL2	0	-1.80743	1.11389	-2.43413	-1.50298	-4.39951	-1.80743	-2.92718	0.497997	2.68759e-07	0.0119071	2.76878e-14	0.00403649	4.89087e-08
ENSG00000122483	CCDC18	0	-1.80242	1.41815	-2.31639	-2.51032	-4.52464	-1.95331	-1.80242	0.0223173	6.18914e-08	2.94917e-09	9.60322e-21	4.67064e-05	0.000338058
ENSG00000213585	VDAC1	0	-1.79844	1.23947	-1.4502	-1.391	-2.6081	-1.79844	-1.87498	0.0373474	0.000319461	0.00137627	3.91997e-20	1.97821e-08	1.74236e-09
ENSG00000173457	PPP1R14B	0	-1.79329	1.71882	-3.66291	-1.78252	-6.56865	-1.79329	-3.68503	0.00314691	1.70316e-12	0.00162271	2.53508e-24	0.00165848	1.84404e-12
ENSG00000164099	PRSS12	0	-1.79298	1.14463	-1.48493	-3.29813	-5.91347	-3.98232	-1.79298	0.396491	0.0141052	1.37171e-12	4.31142e-22	9.35197e-14	0.00233655
ENSG00000198780	FAM169A	0	-1.79296	1.04291	-1.19595	-1.00922	-2.1443	-1.79296	-2.12471	0.78947	0.259946	0.95318	6.35498e-06	0.00057787	6.62002e-06
ENSG00000175806	MSRA	0	-1.79107	1.10786	-1.4876	-1.26096	-2.66438	-1.79107	-2.11297	0.502085	0.0101971	0.129299	1.35054e-09	0.000362916	3.78262e-06
ENSG00000117226	GBP3	0	-1.78966	1.12574	-2.10561	-1.79242	-3.76833	-1.78966	-2.10237	0.394919	4.69309e-07	4.91938e-05	5.2905e-16	0.000662544	9.15991e-06
ENSG00000059377	TBXAS1	0	-1.78739	-1.18867	-2.63092	-1.64712	-4.70248	-1.78739	-2.85498	0.356304	5.82855e-07	0.00852478	1.78526e-14	0.0049834	2.43405e-07
ENSG00000175471	MCTP1	1	-1.78377	-1.00936	-1.71388	1.27497	-3.05717	-1.78377	-3.89779	0.935154	4.93793e-06	0.0319786	4.58841e-19	5.94476e-06	3.19791e-28
ENSG00000123473	STIL	0	-1.78345	1.29562	-5.93446	-4.4343	-10.5838	-1.78345	-2.38681	0.155904	2.50322e-21	1.04567e-15	5.24259e-34	0.00368125	1.0265e-05
ENSG00000137563	GGH	0	-1.77637	-1.29799	-1.71935	-1.66615	-3.05419	-1.77637	-1.83308	0.0990689	0.000647221	0.00129801	3.14447e-12	0.000347564	0.000159148
ENSG00000204130	RUFY2	0	-1.77446	1.13372	-1.02806	-1.01987	-1.82425	-1.77446	-1.78871	0.325968	0.827264	0.87571	1.03793e-05	2.30771e-05	1.54293e-05
ENSG00000105355	PLIN3	0	-1.77171	1.009	-1.84535	-1.43809	-3.26942	-1.77171	-2.27345	0.928924	1.20367e-09	0.000304299	1.45671e-31	1.79954e-08	5.54911e-16
ENSG00000111331	OAS3	0	-1.76897	1.15812	-6.78833	-2.10312	-12.0083	-1.76897	-5.70979	0.305049	9.18357e-35	2.89798e-07	3.77774e-49	0.00148112	1.40122e-24
ENSG00000033327	GAB2	0	-1.76879	-1.18074	-2.19452	-2.13267	-3.88164	-1.76879	-1.82008	0.298276	2.69904e-06	5.10299e-06	3.05852e-14	0.00194738	0.00105174
ENSG00000120254	MTHFD1L	0	-1.76797	1.02012	-3.69498	-2.2159	-6.53261	-1.76797	-2.94806	0.883303	1.82599e-20	7.5819e-09	4.04256e-37	0.000178629	4.0834e-13
ENSG00000170955	PRKCDBP	0	-1.76471	1.0096	-2.81724	-1.18147	-4.9716	-1.76471	-4.20798	0.945186	2.18222e-11	0.232591	4.20398e-20	0.00232202	1.6825e-16
ENSG00000184785	SMIM10	0	-1.7627	1.31101	-2.60227	-2.54293	-4.58702	-1.7627	-1.80383	0.106509	1.933e-08	3.80044e-08	2.86817e-18	0.00140031	0.000855133
ENSG00000143401	ANP32E	0	-1.76114	1.42485	-4.35449	-2.29906	-7.66889	-1.76114	-3.33566	0.0210196	2.21679e-21	6.18667e-08	1.77301e-38	0.000361627	2.06374e-14
ENSG00000112186	CAP2	0	-1.7555	-1.12358	-1.52209	-1.05176	-2.67204	-1.7555	-2.54055	0.236648	2.97721e-05	0.609255	9.38483e-21	1.25397e-07	5.27399e-19
ENSG00000136153	LMO7	0	-1.75437	1.21656	-1.29789	-1.77807	-3.11939	-2.40343	-1.75437	0.377956	0.241096	0.00976344	3.97407e-07	9.41161e-05	0.012415
ENSG00000183696	UPP1	0	-1.75185	-2.24589	-3.48929	-2.14155	-6.11271	-1.75185	-2.85435	4.09638e-06	1.38131e-11	2.39941e-05	1.06527e-20	0.00518197	9.22924e-08
ENSG00000127666	TICAM1	0	-1.75014	-1.04396	-1.42885	-1.36067	-2.50069	-1.75014	-1.83784	0.752751	0.0109494	0.0265033	9.62843e-10	0.000232644	5.39632e-05
ENSG00000157379	DHRS1	0	-1.7478	-1.24714	-1.16588	-1.04147	-2.03773	-1.7478	-1.95659	0.10999	0.269929	0.769348	5.15224e-07	8.32725e-05	2.05525e-06
ENSG00000166825	ANPEP	1	-1.74713	-1.5123	1.47069	-1.07181	-1.8726	-2.75401	-1.74713	0.0328191	0.0467706	0.723705	0.00210069	4.56195e-07	0.00597441
ENSG00000177311	ZBTB38	1	-1.74664	-1.00681	-1.65512	1.00528	-2.89089	-1.74664	-2.90615	0.954198	2.93499e-05	0.964359	3.53031e-17	1.28009e-05	1.60596e-17
ENSG00000257594	GALNT4	0	-1.74352	1.07852	-1.10075	-1.1104	-1.93601	-1.75881	-1.74352	0.505041	0.398315	0.35393	4.86209e-08	3.03845e-06	3.82889e-06
ENSG00000108518	PFN1	0	-1.74105	1.00998	-2.20875	-2.01903	-3.84554	-1.74105	-1.90464	0.941517	5.05809e-09	2.161e-07	3.65511e-23	4.58194e-05	2.15729e-06
ENSG00000186314	PRELID2	0	-1.74061	1.04347	-3.21543	-3.18683	-5.59681	-1.74061	-1.75623	0.76292	3.34623e-14	2.63555e-14	3.06506e-24	0.00207177	0.00159891
ENSG00000176619	LMNB2	0	-1.74026	1.46632	-3.848	-3.56644	-6.69652	-1.74026	-1.87765	0.0117791	1.12536e-18	7.73837e-17	4.51943e-35	0.000344306	4.59171e-05
ENSG00000074410	CA12	0	-1.73557	1.53108	-2.98924	-3.00996	-5.22398	-1.7476	-1.73557	0.0138965	1.60062e-09	9.44284e-10	3.08306e-17	0.00648761	0.00684371
ENSG00000197063	MAFG	1	-1.73506	-1.35358	1.10063	-1.83119	-3.17723	-3.49696	-1.73506	0.0569655	0.546931	0.00015258	7.28841e-13	7.4548e-15	0.000647456
ENSG00000115541	HSPE1	0	-1.73433	1.51695	-2.34465	-2.44312	-4.23718	-1.80716	-1.73433	0.00414679	4.77371e-09	8.3226e-10	4.80034e-23	5.25431e-05	0.000167498
ENSG00000067955	CBFB	0	-1.73171	1.15457	-1.61123	-1.82751	-3.16472	-1.96416	-1.73171	0.16642	6.63354e-06	1.32315e-08	3.31467e-24	4.98403e-09	2.05054e-06
ENSG00000123178	SPRYD7	0	-1.73132	1.18859	-1.56193	-1.6605	-2.87485	-1.84058	-1.73132	0.161875	0.000340662	4.5417e-05	1.9917e-16	2.46515e-06	2.21095e-05
ENSG00000109881	CCDC34	0	-1.73052	1.27941	-3.41112	-2.51165	-5.90302	-1.73052	-2.35026	0.0972499	2.72513e-16	6.75353e-10	1.34907e-31	0.000343983	2.11153e-08
ENSG00000126458	RRAS	1	-1.72836	-1.30553	1.1986	-1.08345	-1.87258	-2.24448	-1.72836	0.0803008	0.236274	0.602713	9.75982e-05	3.78676e-07	0.000633943
ENSG00000102178	UBL4A	0	-1.72781	1.09921	-2.10581	-1.97289	-3.63844	-1.72781	-1.84422	0.31452	2.4041e-14	1.9628e-12	1.952e-35	3.3093e-07	8.0913e-09
ENSG00000014138	POLA2	0	-1.72547	1.20579	-4.22392	-4.47139	-7.71525	-1.82656	-1.72547	0.274735	5.38741e-16	3.22656e-17	6.10332e-28	0.00175609	0.0045487
ENSG00000120526	NUDCD1	0	-1.72389	1.2393	-1.93056	-1.91303	-3.32808	-1.72389	-1.73969	0.217083	0.000184529	0.000216214	3.04089e-11	0.0029656	0.00244576
ENSG00000100749	VRK1	0	-1.72248	1.24201	-4.62677	-5.13928	-8.85232	-1.91328	-1.72248	0.177573	2.4865e-20	5.70813e-23	2.11664e-36	0.000265472	0.00224901
ENSG00000117593	DARS2	0	-1.7222	1.13626	-2.55547	-2.82452	-4.8644	-1.90352	-1.7222	0.485228	1.20217e-06	7.84679e-08	7.10155e-14	0.00346002	0.0135858
ENSG00000167553	TUBA1C	0	-1.71829	1.4091	-2.07326	-3.7226	-6.39652	-3.08525	-1.71829	0.0701557	0.000118261	3.95202e-12	1.21837e-22	2.78089e-09	0.00429625
ENSG00000150687	PRSS23	0	-1.71684	-1.07268	-3.30072	-1.15483	-5.6668	-1.71684	-4.90704	0.646171	7.03627e-15	0.346296	2.24191e-29	0.00047599	5.71521e-25
ENSG00000028116	VRK2	0	-1.7154	1.08659	-1.57982	-1.69005	-2.8991	-1.83508	-1.7154	0.601363	0.005518	0.00140423	4.81515e-09	0.00113358	0.00373102
ENSG00000213390	ARHGAP19	0	-1.71516	1.47261	-3.59673	-3.17069	-6.16895	-1.71516	-1.94562	0.0180605	8.31423e-14	8.42937e-12	1.82073e-23	0.00458854	0.000401409
ENSG00000136938	ANP32B	0	-1.71489	1.43772	-4.46621	-2.52351	-7.65905	-1.71489	-3.03508	0.0022404	6.66386e-36	7.45541e-15	8.5563e-64	9.27879e-06	4.69633e-20
ENSG00000196116	TDRD7	1	-1.71423	-1.24668	-1.10539	1.22084	-1.8949	-1.71423	-2.31337	0.140409	0.510001	0.180961	6.2953e-05	0.000734956	8.93321e-08
ENSG00000186854	TRABD2A	0	-1.71124	1.17415	-4.48029	-2.09535	-7.66686	-1.71124	-3.65898	0.267765	1.05457e-23	3.9816e-07	1.29015e-39	0.000726701	7.92099e-17
ENSG00000075188	NUP37	0	-1.71088	1.1296	-2.14413	-2.38429	-4.07924	-1.90252	-1.71088	0.314576	6.9754e-10	2.19449e-12	1.43663e-27	1.01745e-06	4.51234e-05
ENSG00000159842	ABR	0	-1.70626	1.0769	-1.77263	-1.55693	-3.02457	-1.70626	-1.94265	0.506661	6.74696e-07	9.45127e-05	2.03053e-19	2.19585e-05	9.02702e-08
ENSG00000103187	COTL1	0	-1.70273	-1.07333	-1.71487	-1.58681	-2.91996	-1.70273	-1.84014	0.491049	1.61866e-07	7.20559e-06	3.33759e-25	2.68521e-07	3.67598e-09
ENSG00000125753	VASP	0	-1.69912	1.20901	-2.81731	-1.48262	-4.78694	-1.69912	-3.22871	0.03175	2.61855e-30	8.76821e-06	1.05265e-62	3.16486e-08	1.07787e-35
ENSG00000179820	MYADM	1	-1.69554	-1.05431	-3.22043	1.03516	-5.46038	-1.69554	-5.65236	0.722231	8.95362e-15	0.816259	1.7467e-28	0.000668426	1.15325e-29
ENSG00000008283	CYB561	1	-1.69277	-1.20045	-1.26303	1.69275	-2.13802	-1.69277	-3.61913	0.12028	0.0489498	6.75899e-06	3.42511e-10	1.44203e-05	6.48184e-27
ENSG00000099901	RANBP1	0	-1.69245	1.48744	-4.0785	-3.43944	-6.90266	-1.69245	-2.00691	0.0260881	5.17202e-15	5.51995e-12	1.70031e-26	0.00398494	0.000132833
ENSG00000169926	KLF13	1	-1.69178	-1.0601	-1.32211	1.66836	-2.23672	-1.69178	-3.73165	0.674574	0.0485392	0.000174736	6.23721e-08	0.00045663	1.1642e-19
ENSG00000152784	PRDM8	0	-1.68718	-1.00201	-2.45305	-3.05981	-5.16246	-2.10451	-1.68718	0.987309	7.94499e-12	2.72834e-17	2.2605e-31	2.7248e-07	0.000329207
ENSG00000123975	CKS2	0	-1.68499	1.22275	-2.89377	-3.1886	-5.37277	-1.85667	-1.68499	0.250451	3.61607e-09	1.20364e-10	5.19134e-19	0.00140034	0.0070727
ENSG00000205730	ITPRIPL2	0	-1.68305	-1.18312	-1.28007	-1.33351	-2.24437	-1.75333	-1.68305	0.175097	0.0476891	0.0208837	1.66236e-10	9.44621e-06	3.95549e-05
ENSG00000149089	APIP	0	-1.68119	1.08163	-1.01255	-1.20048	-2.01823	-1.99322	-1.68119	0.653367	0.943001	0.295984	0.000102509	0.000129641	0.00402915
ENSG00000163918	RFC4	0	-1.67837	1.14392	-4.89053	-5.39671	-9.0577	-1.85209	-1.67837	0.318511	3.42868e-30	7.90609e-34	1.67662e-52	3.30776e-05	0.000487905
ENSG00000217555	CKLF	0	-1.67567	1.01541	-2.55058	-2.77855	-4.65593	-1.82544	-1.67567	0.885597	6.58512e-18	4.81828e-21	1.19321e-42	1.44208e-07	6.39615e-06
ENSG00000135404	CD63	1	-1.6754	-1.23922	-1.0695	1.08202	-1.79185	-1.6754	-1.93881	0.00407135	0.368359	0.291117	6.26733e-15	5.18176e-12	8.30331e-19
ENSG00000123737	EXOSC9	0	-1.67428	1.32183	-3.47351	-2.33826	-5.81564	-1.67428	-2.48716	0.0342081	2.64362e-20	1.6688e-10	8.55178e-37	0.000288072	8.41127e-11
ENSG00000109390	NDUFC1	0	-1.66776	1.05876	-2.08657	-1.46455	-3.4799	-1.66776	-2.3761	0.592298	1.38975e-11	0.000373742	1.32343e-28	7.68706e-06	1.70939e-14
ENSG00000088387	DOCK9	0	-1.66116	-1.08936	-1.69531	-1.56678	-2.81619	-1.66116	-1.79744	0.490511	2.45983e-05	0.000320564	3.35078e-16	6.96579e-05	4.0782e-06
ENSG00000225733	FGD5-AS1	0	-1.65973	1.24598	-1.2436	-1.14808	-2.06404	-1.65973	-1.79782	0.0117624	0.0125378	0.112025	5.60964e-16	1.65284e-08	5.18109e-11
ENSG00000171729	TMEM51	0	-1.65498	1.04219	-2.28087	-2.18627	-3.7748	-1.65498	-1.7266	0.694419	1.57633e-13	1.28455e-12	3.75805e-28	6.43777e-05	1.19884e-05
ENSG00000185022	MAFF	0	-1.65489	-1.40192	-2.11903	-13.5753	-22.4656	-10.6019	-1.65489	0.00350098	4.11403e-10	1.86701e-69	9.88065e-71	1.51386e-40	0.0104844
ENSG00000167460	TPM4	0	-1.65279	1.16836	-3.26597	-1.28535	-5.39795	-1.65279	-4.19961	0.125035	3.93382e-31	0.0133368	1.45831e-60	1.14029e-06	2.36445e-44
ENSG00000109466	KLHL2	1	-1.65245	1.02166	-1.16759	1.44495	-1.92939	-1.65245	-2.78787	0.857075	0.198256	0.00141726	3.41226e-07	0.000102667	1.88451e-16
ENSG00000067715	SYT1	1	-1.65007	-1.22544	1.11131	1.05472	-1.65007	-1.83373	-1.74036	0.0665126	0.341096	0.630741	7.05941e-06	5.15762e-08	6.43884e-07
ENSG00000111196	MAGOHB	0	-1.6476	1.29905	-2.99204	-1.65581	-4.92968	-1.6476	-2.9772	0.0820946	6.20785e-12	0.000884623	1.15217e-20	0.00547638	2.84486e-10
ENSG00000140950	TLDC1	0	-1.64758	1.18356	-1.05578	-1.85299	-3.05296	-2.89166	-1.64758	0.257322	0.713845	4.99978e-05	6.04367e-12	5.41588e-11	0.00256757
ENSG00000102265	TIMP1	1	-1.64598	-1.66357	1.57347	1.18457	-1.64598	-2.5899	-1.94978	0.000998916	0.00340755	0.275155	0.00166279	1.34226e-09	2.21084e-05
ENSG00000145781	COMMD10	0	-1.64467	-1.01291	-1.61264	-1.3705	-2.65227	-1.64467	-1.93525	0.889961	5.95378e-07	0.000799768	7.62715e-22	1.60093e-06	1.00937e-10
ENSG00000203791	METTL10	0	-1.64428	1.144	-3.4214	-1.98981	-5.62574	-1.64428	-2.82728	0.197262	2.38112e-28	1.03663e-10	1.58518e-47	7.42958e-05	9.84903e-18
ENSG00000188725	SMIM15	0	-1.63761	1.18386	-1.301	-1.02389	-2.13052	-1.63761	-2.08082	0.135656	0.020259	0.83406	5.18328e-11	1.95903e-05	1.7849e-10
ENSG00000171552	BCL2L1	0	-1.63513	1.35489	-3.01833	-2.45128	-4.93536	-1.63513	-2.01338	0.0336884	2.96207e-13	1.22118e-09	9.15626e-23	0.00401527	2.94443e-05
ENSG00000110911	SLC11A2	0	-1.63291	-1.03366	-1.64446	-1.01298	-2.68525	-1.63291	-2.65083	0.75012	2.91216e-06	0.901119	4.75962e-19	1.30665e-05	8.49849e-19
ENSG00000141905	NFIC	0	-1.63109	1.22216	-2.79708	-1.55425	-4.56228	-1.63109	-2.93536	0.133559	3.2818e-14	0.000995428	4.33115e-28	0.000475603	7.42567e-15
ENSG00000155115	GTF3C6	0	-1.62977	1.35037	-4.85589	-1.42721	-7.91399	-1.62977	-5.54509	0.00251901	1.54694e-52	0.00034459	7.38096e-82	1.29841e-05	1.67293e-56
ENSG00000120913	PDLIM2	1	-1.62931	-1.01295	-2.60748	1.07604	-4.24838	-1.62931	-4.57143	0.896806	2.42938e-21	0.459272	1.65406e-44	3.32556e-06	3.18003e-49
ENSG00000165501	LRR1	0	-1.62891	1.37533	-4.33433	-4.0787	-7.06025	-1.62891	-1.73101	0.0219155	7.68088e-25	3.5918e-23	1.13145e-40	0.00113428	0.000235958
ENSG00000159176	CSRP1	1	-1.62853	1.15782	-1.20791	1.04917	-1.96712	-1.62853	-2.06384	0.320012	0.200611	0.742842	7.65119e-06	0.00128971	1.42148e-06
ENSG00000134058	CDK7	0	-1.62811	1.30685	-1.32649	-1.53088	-2.49244	-1.87898	-1.62811	0.103959	0.0864532	0.0099525	1.38932e-07	0.000304411	0.00535764
ENSG00000184584	TMEM173	1	-1.62693	-1.33597	-1.92755	1.76523	-3.136	-1.62693	-5.53575	0.0339929	1.21062e-05	2.19835e-05	4.54413e-12	0.00486361	5.95603e-27
ENSG00000135002	RFK	0	-1.62033	1.11401	-1.28588	-1.03397	-2.08355	-1.62033	-2.01509	0.285146	0.0131032	0.740137	1.11324e-12	3.08858e-06	9.57772e-12
ENSG00000120675	DNAJC15	1	-1.61757	1.06594	-1.10757	1.18507	-1.79158	-1.61757	-2.12314	0.641749	0.457551	0.211107	3.95475e-05	0.000696025	7.74139e-08
ENSG00000163528	CHCHD4	0	-1.61546	1.20637	-2.96733	-2.20427	-4.79361	-1.61546	-2.17469	0.0836715	2.49979e-21	1.27492e-12	1.32153e-37	0.000180557	5.29801e-10
ENSG00000105971	CAV2	0	-1.61536	-1.01153	-1.14761	-1.14648	-1.85381	-1.61536	-1.61696	0.912173	0.187378	0.189296	7.88346e-09	7.45917e-06	6.74289e-06
ENSG00000073536	NLE1	0	-1.61386	1.35523	-2.11048	-2.23691	-3.61006	-1.71054	-1.61386	0.0572151	4.71151e-06	7.67219e-07	5.87417e-14	0.00214917	0.00612685
ENSG00000124209	RAB22A	1	-1.61243	-1.14094	-1.27402	1.12373	-2.05426	-1.61243	-2.30843	0.154475	0.00993296	0.206835	1.21368e-13	9.7769e-07	3.19902e-18
ENSG00000113719	ERGIC1	1	-1.60642	1.00663	-1.20037	1.02813	-1.9283	-1.60642	-1.98254	0.922771	0.00747595	0.684026	1.07677e-21	5.032e-12	1.75555e-23
ENSG00000154945	ANKRD40	0	-1.60144	1.14094	-1.1991	-1.08212	-1.92029	-1.60144	-1.77456	0.226005	0.0961327	0.466805	5.55786e-09	2.6923e-05	2.705e-07
ENSG00000148834	GSTO1	0	-1.60105	-1.16101	-2.00732	-1.7446	-3.21383	-1.60105	-1.84216	0.0506419	3.38283e-19	6.01362e-13	1.2207e-48	5.48834e-09	2.60671e-14
ENSG00000183605	SFXN4	0	-1.59983	1.02705	-3.11539	-2.21417	-4.98411	-1.59983	-2.25101	0.850905	3.91811e-15	2.86967e-08	1.33426e-27	0.00172776	4.79322e-08
ENSG00000112511	PHF1	0	-1.59983	-1.11993	-1.45322	-1.72935	-2.76666	-1.90381	-1.59983	0.431594	0.0122705	0.000268976	4.08782e-10	0.000100519	0.00477215
ENSG00000174099	MSRB3	0	-1.59603	-1.07275	-1.84724	-1.1049	-2.94826	-1.59603	-2.66835	0.421276	8.85057e-12	0.254598	8.56908e-31	1.01648e-06	8.07792e-26
ENSG00000155254	MARVELD1	1	-1.59525	-1.25681	1.83261	2.14636	1.34547	-1.36206	-1.59525	0.0426548	6.85745e-08	9.29361e-12	0.00853465	0.0056643	2.7811e-05
ENSG00000272763	RP11-357H14.17	0	-1.59436	1.19411	-2.50785	-1.72408	-3.99842	-1.59436	-2.31916	0.122934	8.31151e-14	3.52169e-06	3.77282e-25	0.000950444	6.59332e-10
ENSG00000111328	CDK2AP1	0	-1.59399	1.11591	-1.39595	-1.07489	-2.22514	-1.59399	-2.07011	0.34572	0.004497	0.532966	4.29383e-11	0.0001379	1.70672e-09
ENSG00000124795	DEK	0	-1.58295	1.34037	-2.60154	-2.51832	-4.11812	-1.58295	-1.63527	0.0366665	1.05848e-11	4.96189e-11	1.28264e-23	0.00119961	0.000518866
ENSG00000136710	CCDC115	1	-1.58224	-1.27423	-1.0899	1.46576	-1.72449	-1.58224	-2.52769	0.112858	0.577825	0.0118433	0.000623607	0.00393285	3.08825e-09
ENSG00000151239	TWF1	0	-1.58218	1.13048	-1.08681	-1.1492	-1.81823	-1.673	-1.58218	0.210143	0.394388	0.154139	3.50606e-09	3.59099e-07	5.50928e-06
ENSG00000089195	TRMT6	0	-1.58139	1.52822	-1.75006	-1.46971	-2.76751	-1.58139	-1.88303	0.00107128	1.69092e-05	0.00290757	1.50016e-14	0.000599196	1.88472e-06
ENSG00000113621	TXNDC15	1	-1.58077	-1.24219	-1.64428	1.78625	-2.59922	-1.58077	-4.64286	0.05792	1.8796e-05	3.38176e-07	9.14655e-16	0.000134874	5.41017e-39
ENSG00000105722	ERF	0	-1.57954	-1.05506	-2.18017	-1.57589	-3.44366	-1.57954	-2.18522	0.626346	8.04936e-12	4.6395e-05	2.30149e-25	0.000177076	6.66411e-11
ENSG00000100890	KIAA0391	0	-1.57873	1.11238	-1.90328	-1.32	-3.00477	-1.57873	-2.27633	0.414099	2.30844e-06	0.0342647	4.33946e-14	0.00246399	1.86672e-08
ENSG00000130340	SNX9	0	-1.57497	-1.04154	-1.40854	-1.25653	-2.21842	-1.57497	-1.76551	0.786099	0.025977	0.132048	8.91365e-07	0.00573121	0.00046254
ENSG00000105486	LIG1	0	-1.5741	1.11025	-3.71452	-4.77669	-7.519	-2.02422	-1.5741	0.42106	6.01807e-23	1.44404e-31	2.90918e-48	5.76018e-07	0.0013712
ENSG00000146112	PPP1R18	0	-1.57123	-1.00826	-1.5448	-1.49551	-2.42723	-1.57123	-1.62302	0.934477	1.67999e-05	6.44693e-05	7.66762e-18	1.34369e-05	2.87184e-06
ENSG00000107833	NPM3	0	-1.56798	1.11743	-2.0773	-1.50979	-3.25716	-1.56798	-2.15735	0.390918	1.78998e-08	0.00146952	1.41906e-19	0.000588781	3.90252e-09
ENSG00000105137	SYDE1	0	-1.56675	1.09023	-2.2404	-1.34006	-3.51016	-1.56675	-2.6194	0.260294	4.86699e-24	0.000147051	9.23387e-51	2.0838e-07	2.1502e-30
ENSG00000197879	MYO1C	0	-1.56642	-1.23753	-1.64847	-1.23389	-2.5822	-1.56642	-2.09273	0.0653418	2.50373e-05	0.0718984	1.02734e-14	0.000308397	1.73247e-09
ENSG00000150787	PTS	1	-1.56554	1.08471	1.02252	-1.1054	-1.73055	-1.76951	-1.56554	0.61434	0.889882	0.533639	0.000966612	0.000559192	0.00677798
ENSG00000169189	NSMCE1	0	-1.5654	-1.06776	-1.46345	-1.27178	-2.29089	-1.5654	-1.80132	0.684657	0.0201945	0.139047	9.0226e-07	0.00850625	0.000494797
ENSG00000145335	SNCA	0	-1.56191	-1.03227	-1.1225	-1.11897	-1.75324	-1.56191	-1.56683	0.813903	0.394903	0.405872	6.2474e-05	0.00147897	0.00130826
ENSG00000280893	AC009133.23	0	-1.56132	1.46125	-2.70923	-2.58055	-4.22997	-1.56132	-1.63917	0.00706606	1.86848e-12	1.95537e-11	4.62258e-24	0.00189021	0.000558645
ENSG00000183688	FAM101B	0	-1.56016	1.19657	-4.94782	-2.95356	-7.71936	-1.56016	-2.61358	0.17979	6.13096e-28	6.00722e-15	4.64609e-39	0.00771808	2.29615e-09
ENSG00000183955	KMT5A	0	-1.55797	1.17156	-2.21187	-2.46113	-3.83436	-1.73354	-1.55797	0.10407	1.32875e-15	1.2763e-19	5.33938e-39	1.51289e-07	2.33789e-05
ENSG00000164111	ANXA5	1	-1.55504	1.01106	1.12181	-1.04203	-1.62041	-1.81779	-1.55504	0.936014	0.401426	0.763797	0.000445948	1.35369e-05	0.00130975
ENSG00000235162	C12orf75	0	-1.55403	1.08905	-2.9578	-5.40438	-8.39857	-2.83946	-1.55403	0.434544	6.3788e-23	2.82855e-52	2.25101e-79	4.0952e-20	0.000117446
ENSG00000198912	C1orf174	0	-1.55352	1.15061	-2.14363	-1.9161	-3.33018	-1.55352	-1.738	0.301142	3.94831e-08	2.2798e-06	4.88221e-17	0.00262399	0.000141563
ENSG00000111450	STX2	0	-1.55266	1.09523	-1.11637	-1.27377	-1.97773	-1.77158	-1.55266	0.421758	0.331861	0.0333448	1.37676e-08	1.93182e-06	0.000257722
ENSG00000180398	MCFD2	0	-1.55201	1.12246	-1.07997	-1.2869	-1.99728	-1.84939	-1.55201	0.177097	0.368539	0.00323106	1.54757e-15	1.34391e-12	4.13516e-07
ENSG00000139842	CUL4A	0	-1.54919	1.14589	-1.10271	-1.1626	-1.80109	-1.63333	-1.54919	0.137479	0.286008	0.0999216	2.48403e-10	1.30816e-07	2.45022e-06
ENSG00000184743	ATL3	0	-1.54868	1.02209	-1.87303	-1.06868	-2.90073	-1.54868	-2.71432	0.839036	7.7408e-09	0.536692	5.06265e-22	8.56754e-05	1.29799e-19
ENSG00000100522	GNPNAT1	0	-1.54764	1.36856	-1.42881	-1.57722	-2.44098	-1.7084	-1.54764	0.0136946	0.00509912	0.000348865	5.83595e-12	3.89263e-05	0.00079547
ENSG00000165983	PTER	0	-1.54753	1.11785	-1.3573	-1.27457	-2.10046	-1.54753	-1.64798	0.434564	0.0348931	0.0899037	1.21914e-06	0.0048258	0.00111845
ENSG00000163170	BOLA3	0	-1.54607	1.56288	-1.41726	-2.07235	-3.20399	-2.2607	-1.54607	0.000202911	0.0036428	1.63354e-09	5.58537e-21	5.61011e-11	0.000507333
ENSG00000074800	ENO1	0	-1.54599	1.34324	-1.65747	-1.87544	-2.8994	-1.74929	-1.54599	0.0376512	0.000372781	9.4844e-06	6.90814e-14	8.38521e-05	0.00218349
ENSG00000165118	C9orf64	0	-1.54293	1.04504	-1.19474	-1.03269	-1.84341	-1.54293	-1.78506	0.746016	0.194177	0.81223	1.71031e-05	0.00237545	4.03733e-05
ENSG00000132429	POPDC3	0	-1.54266	-1.1598	-1.45795	-2.03114	-3.13336	-2.14916	-1.54266	0.267647	0.00658379	5.90531e-07	1.15633e-13	9.91169e-07	0.00644061
ENSG00000171735	CAMTA1	0	-1.54066	1.00469	-1.23356	-1.26729	-1.95246	-1.58278	-1.54066	0.970808	0.10321	0.0652231	4.51209e-07	0.000559161	0.00112998
ENSG00000119969	HELLS	0	-1.5406	1.37555	-3.7573	-4.44785	-6.85235	-1.82374	-1.5406	0.0544587	2.84611e-15	5.97478e-19	1.43521e-29	0.00049056	0.0122794
ENSG00000111252	SH2B3	0	-1.53955	1.03366	-1.79755	-5.7389	-8.8353	-4.91518	-1.53955	0.788721	4.14313e-06	2.14274e-34	6.00655e-42	1.6476e-22	0.013881
ENSG00000184640	42622	0	-1.53648	1.03395	-3.22784	-2.34818	-4.9595	-1.53648	-2.11206	0.784705	3.6943e-21	4.20086e-12	5.50274e-37	0.00077833	3.81504e-09
ENSG00000111726	CMAS	0	-1.53627	1.0412	-1.21474	-1.31673	-2.02286	-1.66525	-1.53627	0.721409	0.0864386	0.0152882	8.31781e-10	9.04299e-06	0.000185613
ENSG00000164403	SHROOM1	1	-1.53495	-1.1233	-1.92716	1.08952	-2.95808	-1.53495	-3.22289	0.395207	2.18319e-06	0.53045	1.31026e-14	0.00256622	7.31791e-17
ENSG00000116815	CD58	0	-1.53233	-1.0941	-1.37015	-1.19181	-2.09952	-1.53233	-1.76161	0.454456	0.010445	0.147997	7.45786e-09	0.00100136	9.90615e-06
ENSG00000107566	ERLIN1	0	-1.529	1.08319	-1.73903	-2.26906	-3.4694	-1.99502	-1.529	0.523609	1.15159e-05	9.52327e-11	4.42651e-22	9.73677e-08	0.00108435
ENSG00000173530	TNFRSF10D	0	-1.52834	-1.06151	-1.04466	-1.10937	-1.6955	-1.62301	-1.52834	0.605842	0.706112	0.370132	6.76666e-06	3.58316e-05	0.000292545
ENSG00000039560	RAI14	0	-1.52715	1.09314	-1.44936	-1.13344	-2.21339	-1.52715	-1.95281	0.563958	0.0165851	0.416843	3.76517e-07	0.00695774	1.84374e-05
ENSG00000133739	LRRCC1	0	-1.5262	1.16625	-4.35614	-2.71784	-6.64836	-1.5262	-2.44619	0.144526	8.40258e-34	5.44102e-19	3.39709e-45	0.00409137	1.60317e-10
ENSG00000129422	MTUS1	1	-1.52025	-1.36035	1.2717	1.05132	-1.52025	-1.9333	-1.59827	0.0476441	0.122504	0.748308	0.0085659	3.00218e-05	0.0030528
ENSG00000144381	HSPD1	0	-1.51984	1.54108	-2.2656	-2.58681	-3.93153	-1.73532	-1.51984	0.000940282	4.14773e-10	3.86005e-13	1.85198e-25	2.77339e-05	0.00145904
ENSG00000143368	SF3B4	0	-1.51871	1.12822	-1.35574	-1.42649	-2.16643	-1.59796	-1.51871	0.292534	0.00867574	0.0021277	2.01693e-10	0.000135332	0.000647494
ENSG00000091136	LAMB1	1	-1.51868	1.05612	-1.19851	1.17557	-1.82016	-1.51868	-2.13973	0.611053	0.0923555	0.130391	3.70485e-08	0.00012513	2.15041e-12
ENSG00000139684	ESD	0	-1.51818	1.24619	-1.385	-1.32858	-2.10268	-1.51818	-1.58266	0.0471653	0.00345479	0.0103491	8.13024e-11	0.00029046	6.22885e-05
ENSG00000164951	PDP1	0	-1.51753	-1.15352	-1.35728	-1.23012	-2.05972	-1.51753	-1.67441	0.17942	0.00497647	0.0543401	1.5939e-10	0.000255287	5.05351e-06
ENSG00000133704	IPO8	0	-1.51676	1.30486	-2.13893	-1.59736	-3.24425	-1.51676	-2.03101	0.00767864	1.98162e-13	3.17337e-06	4.62098e-27	0.000234111	1.47497e-10
ENSG00000069998	CECR5	0	-1.51447	-1.07551	-1.63032	-1.25899	-2.46907	-1.51447	-1.96115	0.565698	0.000223314	0.0732348	1.28018e-10	0.00402095	1.71535e-06
ENSG00000122034	GTF3A	0	-1.51029	1.22898	-1.61967	-1.67556	-2.53058	-1.56241	-1.51029	0.149178	0.000801639	0.000326381	2.3015e-10	0.00249315	0.00513902
ENSG00000146386	ABRACL	0	-1.51	-1.08129	-1.33618	-1.14615	-2.01764	-1.51	-1.76037	0.409232	0.00242666	0.150907	5.69629e-13	2.52539e-05	6.02877e-09
ENSG00000167699	GLOD4	0	-1.50837	1.19449	-1.31821	-1.60568	-2.42196	-1.83731	-1.50837	0.203024	0.0484713	0.000745994	7.92441e-10	2.5536e-05	0.00455802
ENSG00000101166	PRELID3B	0	-1.50752	1.0631	-1.41083	-1.30431	-2.12686	-1.50752	-1.63065	0.62025	0.00588646	0.0322206	4.56484e-09	0.00157746	0.00015041
ENSG00000108561	C1QBP	0	-1.50676	1.37329	-1.48933	-1.78621	-2.69139	-1.80712	-1.50676	0.0174806	0.00285622	1.41223e-05	1.62001e-13	1.06529e-05	0.00229293
ENSG00000175334	BANF1	0	-1.50665	1.01773	-1.85786	-1.59883	-2.79914	-1.50665	-1.75074	0.881317	1.79332e-07	7.20057e-05	9.98188e-18	0.000696097	3.31068e-06
ENSG00000138031	ADCY3	0	-1.50629	1.22719	-2.93795	-2.33816	-4.42542	-1.50629	-1.89269	0.101738	2.55016e-16	3.9264e-11	5.79945e-27	0.00457963	6.80347e-06
ENSG00000114850	SSR3	0	-1.50592	1.00618	-2.91246	-1.43815	-4.38594	-1.50592	-3.04971	0.951445	5.46465e-26	0.000328947	6.41988e-48	5.87295e-05	5.55159e-28
ENSG00000188846	RPL14	0	-1.50126	1.25304	-1.25011	-1.2839	-1.92747	-1.54183	-1.50126	0.0912288	0.0948214	0.0602818	2.76192e-06	0.00212374	0.00378965
ENSG00000010270	STARD3NL	0	-1.50075	1.11846	-1.07527	-1.17529	-1.76381	-1.64034	-1.50075	0.179263	0.383169	0.0522051	6.90511e-11	1.19414e-08	2.90401e-06
ENSG00000109534	GAR1	0	-1.50029	1.47004	-2.58786	-1.52846	-3.88253	-1.50029	-2.54015	0.00116633	2.59224e-15	0.00034608	1.69233e-28	0.00111651	3.2696e-14
ENSG00000061337	LZTS1	0	-1.49874	1.03305	-1.84019	-1.5979	-2.75797	-1.49874	-1.72599	0.796563	1.63871e-06	0.000216689	3.36018e-15	0.00181521	2.40679e-05
ENSG00000160691	SHC1	1	-1.49789	-1.03333	-1.44468	1.20477	-2.16397	-1.49789	-2.6071	0.719554	9.08232e-05	0.0388624	5.92483e-15	5.86731e-05	5.21502e-23
ENSG00000111300	NAA25	0	-1.49784	1.15522	-1.50528	-1.40393	-2.25468	-1.49784	-1.60598	0.277096	0.00242093	0.0110636	6.7727e-09	0.00453971	0.00078873
ENSG00000103995	CEP152	0	-1.49457	1.14935	-4.01833	-3.25421	-6.00569	-1.49457	-1.84552	0.274039	2.36542e-26	8.70364e-20	1.01566e-40	0.00351864	7.06758e-06
ENSG00000158156	XKR8	0	-1.49374	1.03813	-1.85199	-1.0319	-2.76639	-1.49374	-2.68087	0.776562	7.44026e-06	0.810867	2.48866e-12	0.00742444	7.80825e-12
ENSG00000159055	MIS18A	0	-1.4906	1.22899	-3.35317	-3.37992	-5.03811	-1.50249	-1.4906	0.122668	2.00527e-18	8.58802e-19	9.09655e-30	0.00567483	0.00648512
ENSG00000140350	ANP32A	0	-1.49028	1.14329	-1.60953	-1.54655	-2.39864	-1.49028	-1.55097	0.161586	7.59324e-07	5.56917e-06	2.76846e-19	4.70482e-05	7.19673e-06
ENSG00000113013	HSPA9	0	-1.49016	1.17629	-1.9997	-1.72181	-2.97987	-1.49016	-1.73066	0.157764	1.97903e-09	2.40215e-06	6.49166e-21	0.000650127	2.5942e-06
ENSG00000103335	PIEZO1	0	-1.48728	-1.14072	-1.16831	-1.29467	-1.92554	-1.64814	-1.48728	0.391471	0.315825	0.0959593	4.0224e-05	0.00176795	0.0130162
ENSG00000157538	DSCR3	0	-1.48076	1.0508	-1.23121	-1.28138	-1.89741	-1.5411	-1.48076	0.697656	0.108305	0.0543218	3.42721e-06	0.00186345	0.00455922
ENSG00000177627	C12orf54	0	-1.47716	1.68357	-1.09045	-1.26843	-1.87367	-1.71825	-1.47716	0.000232103	0.534449	0.08858	1.11978e-05	0.000150983	0.00639746
ENSG00000112242	E2F3	0	-1.47447	1.2694	-1.23353	-1.04501	-1.81881	-1.47447	-1.74047	0.0615647	0.0998896	0.728782	3.63591e-06	0.00269392	1.69384e-05
ENSG00000164323	CFAP97	0	-1.47434	1.22355	-2.10489	-1.3439	-3.10333	-1.47434	-2.30921	0.0804762	3.20443e-10	0.0104727	2.34754e-20	0.00198481	9.49325e-12
ENSG00000004478	FKBP4	0	-1.47384	1.33621	-2.47856	-2.17721	-3.65302	-1.47384	-1.67784	0.0234441	3.06462e-12	1.71309e-09	2.10404e-22	0.00422737	0.000121651
ENSG00000163634	THOC7	0	-1.47278	1.12666	-1.50272	-1.28887	-2.21316	-1.47278	-1.71713	0.17399	4.7274e-06	0.00389406	5.71088e-18	3.2481e-05	4.41645e-09
ENSG00000147202	DIAPH2	0	-1.4716	1.02406	-2.01367	-1.69425	-2.96331	-1.4716	-1.74904	0.845727	5.74665e-08	2.78765e-05	2.09493e-15	0.00664503	6.1326e-05
ENSG00000177150	FAM210A	0	-1.47066	1.19311	-1.50407	-1.64484	-2.419	-1.60831	-1.47066	0.187489	0.00262263	0.000243103	4.35749e-10	0.000925934	0.00716282
ENSG00000160216	AGPAT3	1	-1.47037	-1.04573	-1.16783	1.0194	-1.71714	-1.47037	-1.75045	0.603212	0.0754471	0.822632	3.08463e-09	2.50973e-05	4.93881e-10
ENSG00000138071	ACTR2	0	-1.46998	1.21666	-1.22235	-1.13942	-1.79684	-1.46998	-1.57698	0.0277764	0.0242934	0.142574	6.25073e-11	1.7512e-05	3.68446e-07
ENSG00000138758	42624	1	-1.46927	1.21963	-1.10661	1.13218	-1.6259	-1.46927	-1.84081	0.0506004	0.318354	0.220648	1.82839e-06	0.000158529	1.97722e-09
ENSG00000162623	TYW3	0	-1.46653	1.35729	-1.72257	-1.50773	-2.5262	-1.46653	-1.67551	0.0018763	4.13747e-08	2.96573e-05	7.41302e-20	0.000200466	4.39271e-07
ENSG00000106615	RHEB	0	-1.46368	1.04443	-1.8464	-1.53172	-2.70254	-1.46368	-1.76438	0.718338	6.14644e-07	0.000455055	3.47798e-15	0.00300431	7.90277e-06
ENSG00000121957	GPSM2	0	-1.4636	1.18053	-2.50962	-3.06284	-4.48276	-1.78623	-1.4636	0.161636	1.60395e-14	1.14678e-20	9.97722e-35	2.54318e-06	0.00205049
ENSG00000162819	BROX	1	-1.46295	-1.04874	1.04381	-1.01541	-1.48549	-1.55057	-1.46295	0.661844	0.693745	0.888104	0.000435464	8.55569e-05	0.000642822
ENSG00000100528	CNIH1	0	-1.4614	-1.06368	-1.08368	-1.09729	-1.60358	-1.47976	-1.4614	0.518749	0.402716	0.332664	1.31295e-06	5.87603e-05	9.71584e-05
ENSG00000111229	ARPC3	0	-1.4599	-1.07457	-1.09884	-1.07317	-1.60419	-1.4599	-1.49482	0.44209	0.314212	0.450568	4.90133e-07	5.64044e-05	1.85617e-05
ENSG00000151576	QTRTD1	0	-1.45715	1.40821	-1.84425	-1.37742	-2.68735	-1.45715	-1.951	0.00581263	1.24935e-06	0.00947919	5.32487e-14	0.00517453	4.12896e-07
ENSG00000196305	IARS	0	-1.45488	-1.03921	-1.61289	-1.09294	-2.34657	-1.45488	-2.14702	0.756211	0.000132208	0.473418	1.7163e-11	0.00330834	1.56533e-09
ENSG00000104312	RIPK2	0	-1.45325	-1.07367	-1.39904	-1.25999	-2.03315	-1.45325	-1.61363	0.551387	0.00581473	0.0550715	1.72586e-08	0.00330264	0.000146316
ENSG00000128654	MTX2	0	-1.44639	1.0716	-1.15782	-1.37909	-1.9947	-1.72281	-1.44639	0.627676	0.305384	0.0249508	2.65581e-06	0.000219598	0.0123893
ENSG00000198954	KIF1BP	1	-1.44501	1.23196	1.02254	-1.43154	-2.06858	-2.11521	-1.44501	0.107544	0.862277	0.00579036	6.42084e-08	2.16026e-08	0.00649983
ENSG00000120318	ARAP3	0	-1.44443	1.04427	-1.8505	-1.80979	-2.67292	-1.44443	-1.47693	0.676164	7.58553e-09	2.07974e-08	4.47921e-19	0.00108658	0.000491934
ENSG00000147650	LRP12	1	-1.44399	1.00092	1.03051	1.38526	-1.44399	-1.48804	-2.00029	0.99291	0.771882	0.00158574	0.000444596	0.000140358	2.51983e-11
ENSG00000163539	CLASP2	0	-1.44369	1.05492	-1.26196	-1.02117	-1.82188	-1.44369	-1.78411	0.677773	0.072947	0.870072	6.86026e-06	0.00615888	1.23848e-05
ENSG00000155189	AGPAT5	0	-1.44079	1.29307	-2.58064	-3.01903	-4.34978	-1.68554	-1.44079	0.0597862	6.57722e-12	1.33079e-15	1.38943e-25	0.000243023	0.0103664
ENSG00000179029	TMEM107	0	-1.44008	-1.17108	-1.74192	-2.02186	-2.91165	-1.67152	-1.44008	0.175039	6.06697e-06	1.14026e-08	5.9029e-16	0.000157259	0.00755376
ENSG00000152818	UTRN	1	-1.43839	1.04253	-1.2576	1.02446	-1.80891	-1.43839	-1.85316	0.750582	0.0815576	0.853298	8.83541e-06	0.00655644	3.41162e-06
ENSG00000160877	NACC1	0	-1.43722	1.28827	-1.34644	-1.31987	-1.93513	-1.43722	-1.46615	0.0333628	0.0126248	0.0195125	5.63437e-08	0.00300673	0.00168395
ENSG00000188917	TRMT2B	0	-1.4371	1.2162	-2.0688	-1.96044	-2.97308	-1.4371	-1.51654	0.0774997	2.6666e-10	3.22009e-09	1.69014e-19	0.00368967	0.000756511
ENSG00000115091	ACTR3	0	-1.43687	1.09751	-2.33323	-1.17666	-3.35254	-1.43687	-2.8492	0.38732	6.91262e-15	0.130629	4.35148e-28	0.00111801	1.82877e-21
ENSG00000004897	CDC27	0	-1.43613	1.1395	-1.27175	-1.20868	-1.82641	-1.43613	-1.51108	0.142726	0.00702974	0.0333684	1.83279e-11	5.50753e-05	4.11872e-06
ENSG00000144895	EIF2A	0	-1.43302	1.09031	-1.24116	-1.03479	-1.77861	-1.43302	-1.71881	0.466123	0.0701168	0.772122	2.39812e-06	0.00332969	8.14082e-06
ENSG00000165410	CFL2	0	-1.43262	1.11167	-1.13104	-1.28028	-1.83415	-1.62165	-1.43262	0.376724	0.30438	0.0395334	8.77396e-07	8.94826e-05	0.00361358
ENSG00000011260	UTP18	0	-1.4319	1.22859	-1.81367	-2.13727	-3.06036	-1.68739	-1.4319	0.112843	6.17582e-06	8.96971e-09	2.42324e-16	0.000158203	0.00973415
ENSG00000149782	PLCB3	0	-1.42971	-1.07902	-1.41051	-1.29406	-2.01662	-1.42971	-1.55836	0.473575	0.00158996	0.0165919	6.06945e-10	0.00186426	9.49314e-05
ENSG00000005700	IBTK	1	-1.42727	1.14351	-1.65825	1.0088	-2.36678	-1.42727	-2.38762	0.130675	1.8922e-08	0.920822	8.92686e-21	0.00013931	2.21919e-21
ENSG00000197043	ANXA6	1	-1.42606	1.2076	-1.90076	1.16142	-2.7106	-1.42606	-3.14815	0.0708789	8.74205e-10	0.151156	2.68758e-21	0.000777105	1.0138e-27
ENSG00000163466	ARPC2	0	-1.42567	1.08091	-1.66171	-1.39136	-2.36905	-1.42567	-1.70268	0.377715	9.60944e-09	0.00018384	3.34561e-22	7.14552e-05	2.31995e-09
ENSG00000120694	HSPH1	0	-1.42557	1.41795	-1.84987	-1.86395	-2.65719	-1.43642	-1.42557	0.00539294	9.96599e-07	7.20572e-07	1.00749e-14	0.00424853	0.00509452
ENSG00000155506	LARP1	0	-1.42141	1.25923	-1.31968	-1.33461	-1.89704	-1.4375	-1.42141	0.00295518	0.00035224	0.000196297	3.21947e-16	3.923e-06	7.51894e-06
ENSG00000157557	ETS2	0	-1.42024	1.0769	-1.55036	-1.02672	-2.20189	-1.42024	-2.1446	0.492365	5.21177e-05	0.806749	4.95666e-13	0.00137545	2.62649e-12
ENSG00000198818	SFT2D1	1	-1.42021	1.09597	-1.0917	1.0701	-1.55045	-1.42021	-1.65914	0.351643	0.372681	0.486029	1.50319e-05	0.000527364	4.2012e-07
ENSG00000253250	C8orf88	0	-1.41911	1.08672	-2.40335	-2.20971	-3.41062	-1.41911	-1.54347	0.470518	1.94919e-13	1.89523e-11	2.30177e-23	0.00578549	0.000556544
ENSG00000149084	HSD17B12	1	-1.41874	1.15913	1.18198	-1.49321	-2.11848	-2.50401	-1.41874	0.196776	0.141978	0.000477667	1.17356e-10	2.56786e-15	0.0027817
ENSG00000153113	CAST	0	-1.418	1.08389	-1.11809	-1.02958	-1.58545	-1.418	-1.5399	0.391737	0.235632	0.756168	1.21099e-06	0.000234882	5.15878e-06
ENSG00000198833	UBE2J1	1	-1.41734	-1.08433	-1.10046	1.14341	-1.55973	-1.41734	-1.78341	0.425178	0.35023	0.184241	2.5275e-05	0.000940114	2.6056e-08
ENSG00000113407	TARS	0	-1.41692	1.09577	-1.22154	-1.29153	-1.82999	-1.4981	-1.41692	0.347725	0.0402728	0.00870248	8.77291e-10	4.22454e-05	0.000411635
ENSG00000108439	PNPO	1	-1.4147	1.13807	1.01049	-1.05905	-1.49824	-1.51396	-1.4147	0.213194	0.919383	0.57738	0.000154172	9.30023e-05	0.0010616
ENSG00000168040	FADD	0	-1.4135	1.1107	-1.65994	-1.69996	-2.40289	-1.44758	-1.4135	0.163837	2.63698e-11	2.74241e-12	5.95138e-30	1.92874e-06	8.15329e-06
ENSG00000146535	GNA12	0	-1.41328	-1.08444	-1.37338	-1.4158	-2.00092	-1.45693	-1.41328	0.339304	0.000217664	4.89711e-05	2.28213e-15	1.91702e-05	8.26394e-05
ENSG00000187824	TMEM220	1	-1.41162	-1.10938	1.17036	1.42222	-1.41162	-1.6521	-2.00763	0.466458	0.268903	0.0124019	0.018886	0.000541878	1.24176e-06
ENSG00000154328	NEIL2	0	-1.41031	1.06487	-1.26441	-1.35097	-1.90529	-1.50686	-1.41031	0.646936	0.0886849	0.028932	4.20509e-06	0.00352101	0.0143428
ENSG00000197586	ENTPD6	1	-1.40865	-1.38526	1.26601	-1.038	-1.46218	-1.85112	-1.40865	0.0114933	0.068644	0.775459	0.00515913	3.87303e-06	0.0108664
ENSG00000111843	TMEM14C	1	-1.40837	-1.09006	-1.16534	1.068	-1.64122	-1.40837	-1.75282	0.251729	0.0432855	0.38125	1.16721e-10	8.64647e-06	2.05142e-13
ENSG00000206560	ANKRD28	0	-1.40754	1.01491	-1.79997	-1.30521	-2.53354	-1.40754	-1.94109	0.863475	2.57905e-11	0.0020851	1.1176e-24	0.000213902	2.81759e-13
ENSG00000171206	TRIM8	1	-1.4052	-1.09885	1.17322	1.36586	-1.4052	-1.64861	-1.91931	0.431271	0.180559	0.00795149	0.00687277	5.07305e-05	8.25369e-08
ENSG00000101911	PRPS2	0	-1.40266	1.21127	-2.91106	-2.72293	-4.08324	-1.40266	-1.49957	0.083027	3.35795e-20	2.46701e-18	2.55883e-31	0.00729527	0.00117487
ENSG00000035681	NSMAF	0	-1.40136	-1.0184	-1.96723	-1.61684	-2.7568	-1.40136	-1.70505	0.851314	9.58177e-12	1.0221e-06	1.59739e-23	0.00106706	1.75579e-07
ENSG00000131508	UBE2D2	0	-1.40008	1.052	-1.58816	-1.58386	-2.22356	-1.40008	-1.40388	0.620368	6.61233e-06	7.35437e-06	9.52702e-15	0.00114142	0.00103044
ENSG00000116212	LRRC42	0	-1.39802	-1.05442	-1.32841	-1.21076	-1.85714	-1.39802	-1.53386	0.651123	0.0159444	0.103462	1.96905e-07	0.00498993	0.000323408
ENSG00000112305	SMAP1	1	-1.39789	-1.08939	-1.01397	1.14036	-1.41742	-1.39789	-1.61637	0.424373	0.897483	0.218074	0.00156376	0.00228522	1.01311e-05
ENSG00000133398	MED10	0	-1.39727	1.21262	-1.00788	-1.14615	-1.60148	-1.58895	-1.39727	0.0912764	0.945	0.231047	4.30261e-05	5.60402e-05	0.00362664
ENSG00000184007	PTP4A2	0	-1.39676	1.07909	-1.29571	-1.45048	-2.02598	-1.5636	-1.39676	0.428905	0.0071876	0.000114221	3.33401e-13	4.15406e-06	0.000579856
ENSG00000214194	LINC00998	1	-1.39597	1.04094	1.09342	1.03246	-1.39597	-1.52637	-1.44129	0.733606	0.446176	0.78488	0.00571072	0.000405013	0.00219995
ENSG00000162368	CMPK1	0	-1.39518	1.17687	-1.46839	-1.15093	-2.04867	-1.39518	-1.78002	0.105046	0.000151113	0.160331	4.62576e-12	0.00146961	2.5192e-08
ENSG00000204790	BX255923.2	0	-1.39445	1.44811	-1.29631	-1.34839	-1.88026	-1.45047	-1.39445	0.0010826	0.0216513	0.00808839	3.59771e-08	0.0012176	0.00378386
ENSG00000136933	RABEPK	0	-1.39364	1.07731	-1.48736	-1.12135	-2.07285	-1.39364	-1.84853	0.420858	2.29503e-05	0.215018	3.27245e-14	0.000632738	1.42081e-10
ENSG00000131236	CAP1	0	-1.39287	1.07205	-1.34318	-1.22522	-1.87087	-1.39287	-1.52696	0.420713	0.000660739	0.0187924	6.94477e-13	0.000150437	1.22095e-06
ENSG00000101608	MYL12A	1	-1.39173	1.00325	1.31935	1.07471	-1.39173	-1.83618	-1.4957	0.972326	0.00303922	0.441222	0.000431403	8.93481e-11	1.75798e-05
ENSG00000156599	ZDHHC5	1	-1.39134	1.01229	1.11526	1.00432	-1.39134	-1.55171	-1.39734	0.894825	0.2361	0.962686	0.000433631	2.45375e-06	0.000334292
ENSG00000145715	RASA1	1	-1.39125	1.06301	1.10198	-1.00758	-1.40179	-1.54474	-1.39125	0.626286	0.432764	0.951425	0.00994526	0.000724203	0.0103265
ENSG00000050165	DKK3	1	-1.39083	-1.27771	1.099	1.09777	-1.39083	-1.52852	-1.52681	0.0365465	0.421053	0.426328	0.00512981	0.000311962	0.000320982
ENSG00000116793	PHTF1	0	-1.38755	-1.05577	-1.97141	-1.34725	-2.73542	-1.38755	-2.03037	0.534806	1.38095e-13	0.000774118	8.73946e-26	0.000950536	1.88247e-13
ENSG00000182004	SNRPE	0	-1.38754	1.48876	-1.77651	-1.89486	-2.62918	-1.47997	-1.38754	0.000629079	8.34828e-07	4.20857e-08	1.89793e-16	0.000890907	0.00548387
ENSG00000164823	OSGIN2	1	-1.38531	1.02767	-1.32425	1.41418	-1.83449	-1.38531	-2.5943	0.820875	0.0206737	0.00374961	8.42882e-07	0.0084373	5.41862e-15
ENSG00000146376	ARHGAP18	0	-1.385	-1.07931	-1.7125	-1.17312	-2.37182	-1.385	-2.0218	0.442408	1.16328e-07	0.109523	9.34101e-17	0.00200871	1.16399e-11
ENSG00000114942	EEF1B2	0	-1.38389	1.10781	-1.58121	-1.35575	-2.18822	-1.38389	-1.61403	0.298729	3.35293e-06	0.00201154	2.07524e-15	0.000997194	1.22536e-06
ENSG00000153574	RPIA	0	-1.38381	1.41393	-2.36395	-2.30942	-3.27126	-1.38381	-1.41649	0.00105468	2.69942e-15	9.25368e-15	7.07873e-26	0.00526638	0.00260511
ENSG00000131871	VIMP	1	-1.38295	-1.00578	-1.06457	1.40922	-1.47225	-1.38295	-2.07472	0.956819	0.556883	0.00123577	0.000298514	0.00242407	7.51312e-12
ENSG00000184752	NDUFA12	0	-1.37868	1.15459	-1.74261	-1.93696	-2.67045	-1.53244	-1.37868	0.195273	7.04592e-07	3.57614e-09	6.47975e-18	0.000202986	0.00520248
ENSG00000162627	SNX7	1	-1.376	-1.0446	1.03319	-1.12322	-1.54556	-1.59686	-1.376	0.63417	0.721874	0.205754	2.93081e-06	4.62036e-07	0.000594121
ENSG00000117411	B4GALT2	0	-1.37583	-1.3179	-2.22898	-1.70579	-3.0667	-1.37583	-1.79782	0.0152419	4.43319e-12	3.33026e-06	1.29418e-21	0.00724819	6.54765e-07
ENSG00000128908	INO80	0	-1.37524	1.30116	-1.30463	-1.0722	-1.79418	-1.37524	-1.67336	0.0036607	0.00336148	0.433225	5.16678e-10	0.000796365	3.49034e-08
ENSG00000138495	COX17	0	-1.37431	-1.01857	-1.62937	-1.79938	-2.4729	-1.51771	-1.37431	0.8884	0.000203103	7.81118e-06	6.73041e-12	0.00159476	0.0161379
ENSG00000127922	SHFM1	0	-1.37328	1.09811	-1.3752	-1.30526	-1.88854	-1.37328	-1.44687	0.373373	0.00246831	0.0113143	1.67516e-09	0.00266457	0.000464248
ENSG00000155304	HSPA13	1	-1.37061	-1.04513	1.22167	1.02439	-1.37061	-1.67443	-1.40404	0.725073	0.109339	0.847499	0.0134123	4.56682e-05	0.00739267
ENSG00000126216	TUBGCP3	0	-1.36892	1.10709	-2.96306	-2.52493	-4.05618	-1.36892	-1.60645	0.24615	4.4375e-34	1.60696e-25	4.73833e-54	0.000634571	2.14011e-07
ENSG00000104320	NBN	0	-1.36873	1.04402	-1.18768	-1.0558	-1.62562	-1.36873	-1.5397	0.624108	0.0516191	0.535785	7.06585e-08	0.000513298	1.49581e-06
ENSG00000067066	SP100	0	-1.36249	1.04655	-1.78307	-1.3524	-2.42942	-1.36249	-1.79637	0.644663	1.07443e-08	0.00236754	1.39538e-17	0.00354982	1.98497e-08
ENSG00000143499	SMYD2	0	-1.36167	1.04371	-1.18736	-1.3763	-1.87406	-1.57835	-1.36167	0.701807	0.126963	0.00465215	7.73489e-08	9.91123e-05	0.00863702
ENSG00000228474	OST4	0	-1.36098	-1.00344	1.77999	1.69798	1.30788	-1.36098	-1.29827	0.97413	3.95279e-08	4.49809e-07	0.0110573	0.00313345	0.0122904
ENSG00000167797	CDK2AP2	1	-1.36019	1.1329	-1.65931	1.04382	-2.25698	-1.36019	-2.35588	0.212471	5.3376e-07	0.666949	1.86979e-15	0.00290222	4.37604e-17
ENSG00000224531	SMIM13	0	-1.35798	-1.05325	-1.64797	-1.93106	-2.62235	-1.59126	-1.35798	0.528984	3.85836e-09	1.1068e-14	1.91358e-27	2.84874e-07	0.000754962
ENSG00000178951	ZBTB7A	0	-1.35717	-1.00282	-1.10046	-1.08235	-1.49351	-1.35717	-1.37988	0.968189	0.176766	0.263084	2.13302e-08	1.99368e-05	6.56404e-06
ENSG00000125863	MKKS	0	-1.35657	1.21509	-1.28241	-1.40863	-1.9109	-1.49008	-1.35657	0.107128	0.0400876	0.00468962	1.67053e-07	0.00132991	0.0141246
ENSG00000051620	HEBP2	1	-1.35596	-1.05888	1.03147	-1.32233	-1.79303	-1.84946	-1.35596	0.592854	0.772402	0.0096546	1.31746e-07	2.37235e-08	0.00606373
ENSG00000166266	CUL5	1	-1.35578	1.01579	-1.08503	1.0995	-1.47106	-1.35578	-1.61742	0.875476	0.416245	0.338472	0.000178375	0.00307609	2.20363e-06
ENSG00000104635	SLC39A14	1	-1.35568	1.01081	1.28623	1.13341	-1.35568	-1.74371	-1.53654	0.9322	0.0453455	0.319633	0.0171153	1.15074e-05	0.000706469
ENSG00000136231	IGF2BP3	1	-1.35553	1.26194	1.46884	-1.79951	-2.43928	-3.58292	-1.35553	0.0489175	0.000981217	8.17591e-07	2.46805e-13	3.97684e-26	0.0134765
ENSG00000134153	EMC7	1	-1.3531	1.13003	-1.13424	1.04709	-1.53474	-1.3531	-1.607	0.240082	0.226235	0.656615	4.77382e-05	0.00410939	5.98009e-06
ENSG00000102699	PARP4	1	-1.35277	1.04572	1.24309	-1.12635	-1.5237	-1.89409	-1.35277	0.678671	0.0394291	0.269751	0.000218294	8.6757e-09	0.00752351
ENSG00000120992	LYPLA1	0	-1.35212	-1.01682	-1.50032	-1.25725	-2.0286	-1.35212	-1.61353	0.870672	8.84425e-05	0.0259435	1.54162e-11	0.0042848	5.13654e-06
ENSG00000002834	LASP1	1	-1.3508	1.0346	-1.27331	1.21688	-1.71999	-1.3508	-2.09302	0.647396	0.00117146	0.00823342	3.67068e-13	5.65053e-05	3.6932e-23
ENSG00000111652	COPS7A	1	-1.35003	-1.17934	1.18018	-1.01494	-1.3702	-1.61708	-1.35003	0.0554018	0.0544223	0.86368	0.000352334	3.71277e-08	0.000608183
ENSG00000189077	TMEM120A	1	-1.34588	-1.34326	-1.24416	1.06239	-1.67449	-1.34588	-1.77896	0.000904733	0.0156931	0.497839	2.22601e-08	0.00132549	2.94363e-10
ENSG00000127920	GNG11	1	-1.34397	-1.23926	-1.18902	1.02479	-1.598	-1.34397	-1.63761	0.0115356	0.0452874	0.774009	1.25794e-07	0.000891455	1.93883e-08
ENSG00000171314	PGAM1	0	-1.33943	1.3135	-1.19684	-1.27489	-1.70764	-1.42679	-1.33943	0.0184512	0.120358	0.0357506	3.95189e-06	0.00218609	0.0117542
ENSG00000189171	S100A13	1	-1.33593	-1.33324	1.08064	1.30513	-1.33593	-1.44366	-1.74356	0.00731737	0.470303	0.0129768	0.00730841	0.000657212	2.35235e-07
ENSG00000103035	PSMD7	0	-1.3355	1.1667	-1.38688	-1.35035	-1.85218	-1.3355	-1.37163	0.101188	0.000524094	0.00141979	8.60655e-11	0.00238754	0.000890188
ENSG00000033178	UBA6	0	-1.33537	1.19813	-1.18	-1.37624	-1.83779	-1.55745	-1.33537	0.0813052	0.110399	0.00211679	1.0494e-08	3.20282e-05	0.00675153
ENSG00000114125	RNF7	1	-1.33505	1.01183	-1.08342	1.00251	-1.44642	-1.33505	-1.45005	0.903609	0.410056	0.979349	0.000170716	0.00323261	0.000145189
ENSG00000014216	CAPN1	1	-1.33471	-1.00841	-1.31654	1.48157	-1.75719	-1.33471	-2.6034	0.938967	0.012143	0.000315134	3.07313e-07	0.00884229	2.81391e-18
ENSG00000128989	ARPP19	0	-1.33271	1.22993	-1.34726	-1.30366	-1.7955	-1.33271	-1.37728	0.0235958	0.00115874	0.00369737	3.51906e-10	0.00220927	0.000614115
ENSG00000141367	CLTC	1	-1.33268	1.13587	-1.01607	1.04427	-1.35409	-1.33268	-1.41404	0.092499	0.833227	0.567017	6.3532e-05	0.000150675	4.79219e-06
ENSG00000065150	IPO5	0	-1.33105	1.18933	-1.95468	-2.06448	-2.74793	-1.40582	-1.33105	0.0967178	2.00864e-10	5.75628e-12	2.71914e-21	0.00156981	0.00789493
ENSG00000134049	IER3IP1	0	-1.33086	-1.03235	-1.42854	-1.14315	-1.90119	-1.33086	-1.66312	0.740267	0.000224079	0.164063	4.43439e-11	0.00350889	1.76927e-07
ENSG00000110852	CLEC2B	1	-1.32866	1.05772	1.56045	-2.83842	-3.77129	-5.88489	-1.32866	0.603787	3.52851e-05	2.81595e-21	2.77918e-32	8.5316e-57	0.0127584
ENSG00000070831	CDC42	0	-1.32856	1.12152	-1.24259	-1.20824	-1.65086	-1.32856	-1.36634	0.240576	0.0264675	0.0528717	3.60555e-07	0.00397904	0.001529
ENSG00000092964	DPYSL2	0	-1.32842	1.10312	-1.51309	-1.00406	-2.01002	-1.32842	-2.0019	0.250101	1.45006e-06	0.962035	1.00714e-15	0.00118105	1.17777e-15
ENSG00000184009	ACTG1	1	-1.32811	1.38777	1.10283	-1.1999	-1.59359	-1.75746	-1.32811	0.00438931	0.394795	0.113131	5.10431e-05	9.49676e-07	0.0136382
ENSG00000171262	FAM98B	0	-1.3236	1.49025	-1.34659	-1.42868	-1.891	-1.40429	-1.3236	3.80297e-05	0.00203975	0.000213063	1.03514e-10	0.000623825	0.00467625
ENSG00000092036	HAUS4	0	-1.3218	1.07661	-2.24468	-2.42262	-3.2022	-1.42657	-1.3218	0.421137	6.00144e-17	4.7262e-20	2.39864e-30	0.000794448	0.00833578
ENSG00000166797	FAM96A	0	-1.32075	1.16935	-1.73909	-1.36899	-2.29692	-1.32075	-1.67781	0.0906	3.92717e-09	0.000702753	4.78408e-18	0.00437652	7.88165e-08
ENSG00000152601	MBNL1	1	-1.32032	1.09866	1.26941	1.02782	-1.32032	-1.67603	-1.35705	0.355733	0.0189515	0.787406	0.00652461	4.03345e-07	0.00275608
ENSG00000101310	SEC23B	1	-1.31974	-1.02412	-1.0515	1.0214	-1.3877	-1.31974	-1.4174	0.748444	0.501267	0.77476	1.89706e-05	0.000279088	4.05368e-06
ENSG00000164466	SFXN1	0	-1.31929	1.17982	-1.88348	-1.34389	-2.48484	-1.31929	-1.849	0.0468112	4.90304e-14	0.000384441	9.71745e-27	0.00126014	5.28024e-13
ENSG00000116199	FAM20B	0	-1.31614	1.09677	-1.31157	-1.46479	-1.92787	-1.4699	-1.31614	0.311198	0.00330961	3.6372e-05	8.97895e-12	7.31705e-05	0.00472296
ENSG00000172939	OXSR1	0	-1.31528	1.28817	-1.21124	-1.34677	-1.77137	-1.46245	-1.31528	0.0181017	0.0733651	0.00542042	1.29635e-07	0.000457219	0.0115326
ENSG00000105887	MTPN	0	-1.31442	1.15557	-1.22068	-1.50643	-1.98009	-1.62213	-1.31442	0.124878	0.0344931	1.44907e-05	8.20596e-13	4.14887e-07	0.00429391
ENSG00000174021	GNG5	0	-1.31312	1.13487	-1.34498	-1.20471	-1.76612	-1.31312	-1.46601	0.189557	0.00234152	0.0531768	1.25083e-08	0.00691598	0.000127022
ENSG00000134996	OSTF1	1	-1.31038	-1.09343	1.10455	1.02914	-1.31038	-1.44738	-1.34856	0.433843	0.383621	0.801162	0.0203124	0.00137622	0.00960487
ENSG00000254615	RP11-395G23.3	0	-1.30927	1.00853	-2.07843	-2.17744	-2.85087	-1.37164	-1.30927	0.928845	1.75513e-13	3.72293e-15	3.30927e-24	0.00304366	0.0112426
ENSG00000163510	CWC22	0	-1.30699	1.08772	-1.6161	-1.495	-2.11222	-1.30699	-1.41285	0.352619	2.21283e-07	1.13883e-05	4.74175e-15	0.00597213	0.000336607
ENSG00000163110	PDLIM5	0	-1.3051	1.15964	-1.37315	-1.82547	-2.38242	-1.735	-1.3051	0.0918002	0.00031479	9.04423e-12	1.68695e-22	6.36896e-10	0.00288343
ENSG00000197930	ERO1A	0	-1.30419	1.06717	-1.16848	-1.47598	-1.92496	-1.64741	-1.30419	0.525233	0.128909	0.000154081	3.47089e-10	1.75635e-06	0.0112494
ENSG00000172586	CHCHD1	0	-1.3017	1.17841	-1.51466	-1.31744	-1.97163	-1.3017	-1.49656	0.0548608	1.52068e-06	0.00127606	1.13989e-14	0.00299767	4.72997e-06
ENSG00000100106	TRIOBP	0	-1.30134	-1.09572	-1.80955	-2.36837	-3.08206	-1.70322	-1.30134	0.326551	6.27834e-10	5.87845e-19	4.08602e-29	2.01551e-07	0.0108593
ENSG00000132842	AP3B1	1	-1.29874	1.21513	1.04388	-1.04477	-1.35689	-1.41642	-1.29874	0.0464242	0.657741	0.65127	0.00203486	0.000399536	0.0078362
ENSG00000116688	MFN2	0	-1.29862	1.20855	-1.48176	-1.37259	-1.92424	-1.29862	-1.40191	0.0273612	5.2648e-06	0.000228873	7.13349e-14	0.00300374	0.00011635
ENSG00000197535	MYO5A	1	-1.29769	1.1733	-1.43271	1.2797	-1.85921	-1.29769	-2.37923	0.0496603	1.3238e-05	0.00192803	2.97979e-13	0.00251693	2.56889e-25
ENSG00000074842	MYDGF	1	-1.2934	-1.08625	-1.19615	1.31653	-1.5471	-1.2934	-2.03682	0.376715	0.0567784	0.00319198	4.13344e-06	0.00670061	4.1386e-14
ENSG00000111321	LTBR	1	-1.29159	-1.03251	-1.47962	1.00505	-1.91107	-1.29159	-1.92072	0.701805	3.36474e-06	0.9519	2.88772e-14	0.00282438	1.48196e-14
ENSG00000119953	SMNDC1	0	-1.29134	1.23953	-1.2525	-1.15816	-1.61741	-1.29134	-1.39653	0.00536366	0.00354432	0.0551142	1.10087e-09	0.00126802	2.19548e-05
ENSG00000162704	ARPC5	0	-1.28943	1.11863	-1.36469	-1.19679	-1.75968	-1.28943	-1.47032	0.183586	0.000237117	0.0330476	3.32851e-11	0.0029456	6.04195e-06
ENSG00000185262	UBALD2	0	-1.2885	-1.34357	-2.36275	-3.16913	-4.08344	-1.72825	-1.2885	0.00249207	5.4853e-18	9.62399e-31	2.04542e-43	1.14334e-07	0.0145499
ENSG00000100934	SEC23A	1	-1.28811	-1.05701	-1.24748	1.62989	-1.6069	-1.28811	-2.61907	0.508141	0.00886513	3.82892e-09	3.07592e-08	0.00322255	3.85589e-30
ENSG00000147065	MSN	0	-1.28694	1.08175	-2.18849	-1.61686	-2.81646	-1.28694	-1.74192	0.296148	3.10431e-25	1.76302e-10	1.2622e-42	0.000889616	2.35874e-13
ENSG00000089159	PXN	0	-1.28481	1.13761	-1.32191	-2.38358	-3.06245	-2.31669	-1.28481	0.116402	0.000702067	2.00383e-25	8.29804e-40	4.87807e-23	0.00355627
ENSG00000170852	KBTBD2	0	-1.28317	1.04648	-1.33999	-1.46131	-1.8751	-1.39934	-1.28317	0.59427	0.000711167	1.13485e-05	1.75695e-12	0.000187442	0.00555373
ENSG00000136830	FAM129B	0	-1.28187	-1.03761	-1.62702	-2.28266	-2.92608	-1.79843	-1.28187	0.685548	1.29568e-07	6.24642e-19	6.88952e-30	7.27908e-10	0.00963514
ENSG00000102144	PGK1	0	-1.28131	1.06535	-1.08341	-1.007	-1.38817	-1.28131	-1.37853	0.435115	0.323405	0.931398	5.62664e-05	0.00232675	7.85069e-05
ENSG00000165637	VDAC2	0	-1.28029	1.12031	-1.12534	-1.16466	-1.4911	-1.32503	-1.28029	0.174606	0.158348	0.0683173	2.2104e-06	0.000856724	0.00338999
ENSG00000164022	AIMP1	0	-1.27574	1.16304	-1.25344	-1.017	-1.59907	-1.27574	-1.57235	0.0636169	0.00580385	0.833986	2.38869e-08	0.00403549	5.47101e-08
ENSG00000137312	FLOT1	0	-1.2743	-1.16163	-1.3714	-1.74005	-2.21734	-1.61684	-1.2743	0.110126	0.000935621	8.24697e-09	7.47017e-16	1.38639e-06	0.0155395
ENSG00000115540	MOB4	0	-1.25284	1.03823	-1.1338	-1.17364	-1.47038	-1.29686	-1.25284	0.682328	0.171398	0.0808584	3.09972e-05	0.00498073	0.0147782
ENSG00000116489	CAPZA1	0	-1.25123	1.16846	-1.26669	-1.3039	-1.63147	-1.28798	-1.25123	0.07181	0.0062921	0.0021546	1.68878e-08	0.00356392	0.0098213
ENSG00000092108	SCFD1	0	-1.23658	1.12344	1.51605	1.49171	1.226	-1.23658	-1.21672	0.137953	5.99319e-08	1.78091e-07	0.00871	0.00518225	0.00963082
ENSG00000108861	DUSP3	1	-1.23334	-1.06335	1.08942	1.03603	-1.23334	-1.34363	-1.27778	0.480657	0.325186	0.683851	0.0179006	0.000777316	0.00521719
ENSG00000168374	ARF4	1	-1.2313	-1.01055	1.04989	1.51135	-1.2313	-1.29273	-1.86093	0.896431	0.546031	2.80444e-07	0.0101168	0.00148414	1.27178e-14
ENSG00000145860	RNF145	0	-1.2195	1.01741	-1.01835	-1.16908	-1.42569	-1.40001	-1.2195	0.811502	0.801656	0.0309625	1.04394e-06	3.55904e-06	0.00627259
ENSG00000130638	ATXN10	1	-1.21252	1.11092	1.08049	1.03551	-1.21252	-1.31012	-1.25558	0.207627	0.351267	0.673938	0.0218667	0.00123072	0.00639763
ENSG00000104695	PPP2CB	0	-1.19925	1.05134	-1.20683	-1.25712	-1.50761	-1.24923	-1.19925	0.477899	0.00799667	0.00122114	1.06967e-08	0.00198383	0.0114203
ENSG00000075415	SLC25A3	0	-1.18718	1.05776	-1.06992	-1.0281	-1.27019	-1.18718	-1.23548	0.393305	0.304367	0.673055	0.000296655	0.00939211	0.00134156
ENSG00000116754	SRSF11	0	1.18545	1.22464	1.18854	-1.0057	1.40896	1.18545	1.41699	0.00138807	0.00612202	0.928247	5.14828e-08	0.00664041	2.78723e-08
ENSG00000104517	UBR5	0	1.18966	1.00954	1.15811	1.38667	1.64966	1.42445	1.18966	0.893274	0.0366383	2.4825e-06	5.73324e-13	2.3413e-07	0.0101771
ENSG00000137497	NUMA1	0	1.21695	-1.24561	-1.12308	1.08872	1.32492	1.488	1.21695	0.00561857	0.147286	0.284393	0.000394786	5.59599e-07	0.0126182
ENSG00000134644	PUM1	1	1.21721	-1.00449	1.50866	1.50382	1.83635	1.21721	1.22112	0.949806	3.56933e-09	4.09188e-09	1.90355e-18	0.00340688	0.00279728
ENSG00000133884	DPF2	0	1.21894	-1.13627	1.10418	1.20136	1.46439	1.32623	1.21894	0.0969175	0.198653	0.0165057	6.15548e-07	0.000190243	0.00835672
ENSG00000221978	CCNL2	1	1.21923	-1.01443	1.73076	1.97303	2.40558	1.3899	1.21923	0.861662	1.48697e-11	4.89301e-17	2.29592e-27	3.63247e-05	0.0125939
ENSG00000083896	YTHDC1	0	1.23502	1.10697	1.14117	1.09953	1.40937	1.23502	1.28179	0.176927	0.0768388	0.202788	3.94184e-06	0.00416115	0.000733089
ENSG00000173120	KDM2A	1	1.24202	-1.0345	1.55171	1.39012	1.92726	1.24202	1.38639	0.6924	2.27035e-07	0.000104865	9.39617e-15	0.0093335	8.96053e-05
ENSG00000118900	UBN1	0	1.24482	-1.03718	1.36015	-1.15144	1.69314	1.24482	1.94955	0.595344	7.25909e-06	0.0404236	1.50835e-14	0.00132555	1.79464e-22
ENSG00000164190	NIPBL	0	1.24652	1.11073	1.00966	1.02568	1.27853	1.26629	1.24652	0.1894	0.904097	0.750176	0.00201733	0.00292229	0.00536401
ENSG00000141298	SSH2	1	1.25428	1.13808	-1.31172	-2.04524	1.25428	1.64526	2.56529	0.179568	0.00543281	1.48578e-12	0.0167462	2.14594e-07	3.0799e-21
ENSG00000114650	SCAP	0	1.25916	-1.3115	1.38406	-1.1784	1.74276	1.25916	2.05367	0.00147654	0.000136288	0.056913	6.15871e-11	0.00594043	2.14027e-17
ENSG00000198663	C6orf89	1	1.26081	-1.13266	1.62204	1.39472	2.04508	1.26081	1.4663	0.144776	1.18296e-08	8.91889e-05	2.85374e-17	0.00548775	4.61916e-06
ENSG00000108848	LUC7L3	1	1.26181	1.35745	1.59916	1.29724	2.01784	1.26181	1.55549	0.000552486	9.74972e-08	0.00313973	1.50811e-15	0.00802815	4.81567e-07
ENSG00000234769	WASH4P	1	1.26781	-1.46481	-1.08032	-1.071	1.26781	1.36964	1.35782	0.000116196	0.444956	0.495368	0.0177102	0.00163287	0.00206886
ENSG00000089053	ANAPC5	0	1.26873	1.12876	1.17573	1.18947	1.50911	1.28355	1.26873	0.132829	0.0421124	0.0287754	2.05802e-07	0.0014278	0.00226947
ENSG00000114770	ABCC5	1	1.27429	-1.05708	2.07957	1.61515	2.64996	1.27429	1.64069	0.561372	3.75305e-15	2.99226e-07	8.08779e-26	0.00657435	3.34837e-08
ENSG00000135506	OS9	1	1.27651	-1.05259	1.9343	2.0776	2.65207	1.37107	1.27651	0.573507	4.04421e-13	8.86855e-16	7.60118e-27	0.000507868	0.00714835
ENSG00000069011	PITX1	1	1.28121	1.04021	-1.50777	-1.45832	1.28121	1.93177	1.86842	0.703081	0.000108701	0.000330912	0.0155917	3.15636e-10	1.63257e-09
ENSG00000117139	KDM5B	1	1.29608	-1.11056	1.93391	2.5572	3.31434	1.7138	1.29608	0.336599	5.73205e-10	4.55334e-19	3.90135e-30	8.28422e-08	0.00895808
ENSG00000131165	CHMP1A	0	1.29932	-1.80198	1.20212	-1.1731	1.56194	1.29932	1.83232	5.59367e-10	0.0567676	0.103279	3.30816e-06	0.00543288	2.36452e-10
ENSG00000114126	TFDP2	0	1.3012	1.01625	1.2396	1.43965	1.87327	1.5112	1.3012	0.862003	0.0195846	6.68393e-05	5.98425e-12	4.59647e-06	0.0032515
ENSG00000120709	FAM53C	1	1.30902	-1.06004	2.17866	1.38921	2.85191	1.30902	2.0529	0.533886	3.957e-17	0.00041048	7.75015e-30	0.00298478	3.08615e-15
ENSG00000137992	DBT	1	1.31012	-1.0449	1.54297	1.45624	2.02148	1.31012	1.38814	0.635463	2.04913e-06	3.79184e-05	9.563e-15	0.00233677	0.000215568
ENSG00000004534	RBM6	1	1.31209	1.14741	1.5609	1.20515	2.04805	1.31209	1.69942	0.204498	2.45152e-05	0.078896	8.38289e-12	0.00780661	2.48198e-07
ENSG00000172292	CERS6	0	1.315	1.09331	1.40079	1.35248	1.84204	1.315	1.36197	0.350278	0.000345419	0.00132245	7.25584e-11	0.00300124	0.000798001
ENSG00000135720	DYNC1LI2	0	1.32008	1.01562	1.36319	1.23887	1.79953	1.32008	1.45255	0.841282	5.49645e-05	0.00529652	1.67311e-14	0.000247084	8.33458e-07
ENSG00000173598	NUDT4	1	1.32633	-1.06224	-1.02116	-1.01601	1.32633	1.3544	1.34757	0.594787	0.853927	0.88872	0.0126604	0.00728241	0.00818239
ENSG00000163728	TTC14	1	1.32643	1.14461	2.56982	2.47006	3.40869	1.32643	1.38	0.184874	8.88534e-22	3.71581e-20	7.60512e-36	0.00282848	0.00065461
ENSG00000139531	SUOX	1	1.32676	-1.09491	1.35339	1.51365	2.00824	1.48386	1.32676	0.372381	0.0025612	2.94528e-05	1.69232e-12	3.69466e-05	0.00276804
ENSG00000104218	CSPP1	1	1.32827	1.10899	1.43271	1.84604	2.45204	1.71147	1.32827	0.344219	0.000870788	1.10477e-08	5.69112e-17	3.67025e-07	0.0068269
ENSG00000141084	RANBP10	1	1.33017	-1.24271	1.8372	1.36561	2.44379	1.33017	1.78951	0.0777404	3.57451e-07	0.0101968	3.80763e-14	0.00891221	1.60621e-07
ENSG00000198625	MDM4	0	1.33236	-1.01562	1.06024	1.05971	1.41263	1.33236	1.33303	0.867707	0.528987	0.53092	0.000180026	0.0017102	0.001609
ENSG00000163257	DCAF16	0	1.33411	-1.13878	1.14846	1.1586	1.5457	1.34588	1.33411	0.19443	0.166971	0.139782	1.15736e-05	0.00242024	0.00309865
ENSG00000109670	FBXW7	0	1.33449	1.15007	1.06606	1.03415	1.42264	1.33449	1.37566	0.159379	0.517239	0.733412	0.000335109	0.00315898	0.00108129
ENSG00000100813	ACIN1	0	1.33469	1.30444	1.00011	1.04777	1.39845	1.3983	1.33469	0.00795011	0.999141	0.636088	0.000647824	0.000615679	0.00304067
ENSG00000124702	KLHDC3	1	1.33491	-1.13683	-1.12798	-1.0235	1.33491	1.50575	1.36628	0.211373	0.248052	0.821555	0.00475236	6.38896e-05	0.00202025
ENSG00000116731	PRDM2	0	1.33624	-1.00302	1.2896	1.38944	1.85664	1.4397	1.33624	0.974923	0.00698021	0.000423357	2.60016e-11	5.11117e-05	0.00112001
ENSG00000104957	CCDC130	0	1.33628	-1.08262	1.14416	1.03099	1.52891	1.33628	1.48296	0.47669	0.225932	0.783919	0.000112037	0.0071647	0.000259439
ENSG00000113456	RAD1	0	1.33792	1.12505	1.00876	-1.04081	1.34964	1.33792	1.40472	0.207815	0.925221	0.666314	0.00113815	0.00147295	0.000198591
ENSG00000180229	HERC2P3	0	1.3381	1.31201	1.25012	1.15013	1.67279	1.3381	1.45443	0.0119364	0.0331821	0.181791	7.32416e-07	0.00420946	0.000230187
ENSG00000166783	KIAA0430	1	1.33834	-1.08798	1.39783	1.44393	1.93247	1.38248	1.33834	0.47222	0.0040097	0.00154014	1.24662e-08	0.00442893	0.0101691
ENSG00000173875	ZNF791	1	1.3393	-1.09904	1.47288	1.43993	1.97263	1.3393	1.36995	0.367277	0.000174625	0.000392026	3.12571e-11	0.00319582	0.00143309
ENSG00000073614	KDM5A	1	1.34327	1.00134	1.37061	1.40364	1.88546	1.37564	1.34327	0.985789	2.63056e-05	5.94933e-06	2.24995e-17	1.72043e-05	6.77304e-05
ENSG00000225697	SLC26A6	0	1.34492	-1.41788	1.4684	-1.33078	1.97488	1.34492	2.62814	0.00116305	0.000346274	0.0103829	1.58723e-10	0.00394631	1.87446e-19
ENSG00000166272	WBP1L	1	1.34494	-1.08752	1.36823	1.64145	2.20766	1.61351	1.34494	0.49787	0.010754	4.91212e-05	7.94607e-11	6.62357e-05	0.0127992
ENSG00000168591	TMUB2	0	1.34586	-1.79889	1.15057	1.3747	1.85015	1.60803	1.34586	2.27242e-06	0.264552	0.0107311	7.61e-07	0.000115919	0.0150973
ENSG00000125503	PPP1R12C	1	1.34626	-1.13949	1.76189	1.16504	2.37197	1.34626	2.03596	0.155293	4.27359e-10	0.0952073	1.13171e-21	0.000739345	1.33748e-15
ENSG00000084234	APLP2	1	1.35346	-1.18814	2.68461	1.35712	3.63352	1.35346	2.67738	0.071959	2.98231e-25	0.0013962	5.32165e-42	0.00126571	1.64265e-25
ENSG00000137802	MAPKBP1	0	1.35361	1.11678	1.06374	1.03002	1.4399	1.35361	1.39794	0.347567	0.59718	0.799954	0.00171106	0.00877817	0.00367124
ENSG00000104866	PPP1R37	0	1.36431	-1.13461	1.03958	-1.1519	1.41831	1.36431	1.63376	0.215111	0.705759	0.172662	0.000529558	0.00173286	9.37046e-07
ENSG00000107862	GBF1	1	1.36432	-1.20418	1.45912	1.29502	1.9907	1.36432	1.5372	0.0667656	0.000181054	0.0104549	7.33099e-12	0.0017195	1.44894e-05
ENSG00000181222	POLR2A	1	1.36646	1.05467	2.89895	1.71812	3.96129	1.36646	2.3056	0.543099	1.00968e-34	4.59689e-10	5.12397e-57	0.000258532	1.91047e-22
ENSG00000097007	ABL1	0	1.36813	1.01728	-1.01484	1.07991	1.47745	1.49937	1.36813	0.811278	0.837366	0.280675	3.82298e-08	1.00208e-08	7.96714e-06
ENSG00000226752	PSMD5-AS1	1	1.37203	-1.11667	2.33171	1.68539	3.19917	1.37203	1.89818	0.379691	1.2117e-12	1.54463e-05	6.17321e-23	0.00321748	4.29051e-09
ENSG00000100124	ANKRD54	1	1.37217	-1.16074	1.459	1.00244	2.002	1.37217	1.99712	0.188066	0.000703307	0.982912	2.8281e-10	0.00266018	1.37374e-10
ENSG00000169855	ROBO1	1	1.37598	-1.21783	3.24386	2.48447	4.46348	1.37598	1.79655	0.125989	2.4446e-21	2.83335e-13	8.93144e-34	0.0057086	4.46924e-07
ENSG00000115129	TP53I3	1	1.37673	1.14077	3.86274	2.57863	5.31794	1.37673	2.06231	0.352531	1.74134e-24	1.22516e-12	7.2465e-37	0.00864161	3.86063e-09
ENSG00000104419	NDRG1	1	1.37767	-1.33798	2.01147	4.71128	6.49061	3.2268	1.37767	0.0098611	4.81202e-10	6.96264e-44	3.83145e-63	1.85716e-26	0.00338729
ENSG00000187531	SIRT7	1	1.37768	-1.06485	1.60823	1.10484	2.21563	1.37768	2.00538	0.562103	9.54486e-06	0.356005	9.87724e-14	0.00231154	4.93417e-11
ENSG00000163041	H3F3A	1	1.37786	1.01183	1.51834	1.28228	2.09206	1.37786	1.63152	0.910883	6.94371e-05	0.0178796	1.9945e-12	0.0022149	2.9829e-06
ENSG00000152894	PTPRK	0	1.37998	-1.13665	1.30497	1.2404	1.80082	1.37998	1.4518	0.195207	0.0067848	0.0281551	1.59501e-09	0.00074915	9.24952e-05
ENSG00000126775	ATG14	0	1.38129	1.03696	1.26629	1.22041	1.74912	1.38129	1.43322	0.751292	0.0368009	0.0774263	6.09151e-07	0.00332685	0.00103961
ENSG00000266967	AARSD1	0	1.38181	-1.37166	1.00725	1.22666	1.69501	1.68281	1.38181	0.00362262	0.948157	0.060447	1.01999e-06	1.09707e-06	0.00195642
ENSG00000136717	BIN1	0	1.38185	-1.50744	1.06026	1.08564	1.50019	1.41494	1.38185	0.00170677	0.656467	0.531363	0.00196469	0.00786573	0.0130808
ENSG00000115419	GLS	1	1.38481	1.01387	1.73049	2.03339	2.81586	1.62721	1.38481	0.919517	5.20129e-05	1.5534e-07	1.87883e-14	0.000284195	0.0150402
ENSG00000130508	PXDN	1	1.38993	-1.22853	2.01626	1.90205	2.80247	1.38993	1.47339	0.037637	1.33685e-12	7.96801e-11	1.93964e-25	0.000844695	8.52565e-05
ENSG00000140983	RHOT2	0	1.39078	-1.10074	1.27486	1.05822	1.77304	1.39078	1.6755	0.236945	0.00263264	0.484875	8.91928e-13	2.90478e-05	7.12275e-11
ENSG00000111860	CEP85L	0	1.40089	1.1323	1.32832	1.20297	1.86084	1.40089	1.54687	0.363738	0.033248	0.165928	2.45962e-06	0.00857728	0.000672829
ENSG00000151445	VIPAS39	1	1.40501	1.05057	1.41929	1.33707	1.99411	1.40501	1.4914	0.694901	0.004449	0.0181058	1.48057e-08	0.00408805	0.000722341
ENSG00000100304	TTLL12	0	1.40659	-1.0848	1.25661	-1.7733	1.76754	1.40659	3.13437	0.510942	0.0626776	1.1005e-05	2.52586e-06	0.00379223	1.0309e-19
ENSG00000159069	FBXW5	1	1.4068	-1.48464	1.89752	1.02497	2.66944	1.4068	2.60441	0.00079945	4.20382e-08	0.836425	2.59054e-17	0.00222352	5.57926e-17
ENSG00000118418	HMGN3	0	1.40797	1.19617	-1.14904	1.10931	1.56187	1.79466	1.40797	0.145763	0.259051	0.397716	0.000273187	1.82541e-06	0.00508346
ENSG00000165684	SNAPC4	0	1.40922	1.1009	1.27351	1.13054	1.79467	1.40922	1.58744	0.485969	0.0703667	0.359484	8.13337e-06	0.00649273	0.000254202
ENSG00000121989	ACVR2A	1	1.4135	-1.02417	2.16116	2.15662	3.05479	1.4135	1.41647	0.876766	9.46978e-08	8.69128e-08	4.35648e-15	0.0071027	0.00637642
ENSG00000169718	DUS1L	0	1.41426	-1.4335	1.37382	1.11057	1.94294	1.41426	1.74949	0.000495903	0.00218544	0.314649	9.24184e-11	0.000507891	2.5061e-08
ENSG00000148730	EIF4EBP2	1	1.41527	1.0551	1.73904	1.40361	2.46121	1.41527	1.75348	0.649045	2.13252e-06	0.00372889	1.02229e-14	0.00254514	1.10356e-06
ENSG00000147180	ZNF711	1	1.41613	-1.05979	1.46881	2.14187	3.03317	2.06505	1.41613	0.587119	0.00027519	2.96099e-13	1.55124e-26	1.07022e-12	0.000535413
ENSG00000008513	ST3GAL1	1	1.4188	-1.19543	-1.10973	-1.30489	1.4188	1.57449	1.85138	0.191607	0.448066	0.0527496	0.0104417	0.0008893	6.65221e-06
ENSG00000101473	ACOT8	1	1.41886	-2.04272	1.6056	1.25438	2.27811	1.41886	1.81612	9.76614e-08	0.00047845	0.0974105	7.96498e-10	0.00632687	3.97857e-06
ENSG00000174373	RALGAPA1	1	1.42307	1.03461	2.10487	1.57523	2.99539	1.42307	1.90155	0.795651	4.07156e-09	0.000364109	2.4059e-18	0.0031747	9.79436e-08
ENSG00000117616	RSRP1	1	1.42326	-1.2107	2.85747	2.55303	4.06691	1.42326	1.59298	0.149247	1.26889e-15	9.43815e-13	9.75504e-27	0.00618124	0.000304507
ENSG00000110046	ATG2A	1	1.42577	-1.32536	2.05508	1.42247	2.93007	1.42577	2.05985	0.012081	1.12972e-10	0.00165587	5.23327e-22	0.00128315	6.13606e-11
ENSG00000127481	UBR4	0	1.42732	1.04364	1.13875	-1.33051	1.62536	1.42732	2.16256	0.607905	0.117326	0.000634316	4.07308e-09	1.48005e-05	1.17376e-20
ENSG00000166398	KIAA0355	1	1.42791	-1.09542	1.84559	1.33445	2.63533	1.42791	1.97484	0.38582	3.74024e-09	0.0057126	8.16559e-21	0.000460928	2.71485e-11
ENSG00000148175	STOM	1	1.42855	-1.12599	-1.08614	-1.06819	1.42855	1.5516	1.52596	0.324228	0.496417	0.585239	0.00290804	0.000240371	0.000383107
ENSG00000103168	TAF1C	0	1.42988	1.04202	1.25133	1.2487	1.78925	1.42988	1.43289	0.684006	0.02492	0.0257806	4.25743e-09	0.000241889	0.000210414
ENSG00000127948	POR	1	1.43026	-1.43916	1.44572	1.60959	2.30214	1.59238	1.43026	0.00414633	0.00371138	0.000153026	2.37133e-11	0.000109156	0.00260286
ENSG00000196642	RABL6	0	1.43152	-1.35984	1.02785	-1.27106	1.47139	1.43152	1.87022	0.00683082	0.809947	0.0364418	0.000680647	0.00154924	3.743e-08
ENSG00000273835	SNORD115-13	1	1.43467	1.00641	2.12894	2.30584	3.30811	1.55388	1.43467	0.962859	1.07577e-08	2.05188e-10	5.92577e-20	0.000392654	0.00348698
ENSG00000143013	LMO4	1	1.43471	-1.43702	1.60194	1.12859	2.29832	1.43471	2.03646	0.00345817	0.000138427	0.331859	1.24639e-11	0.00263514	4.24484e-09
ENSG00000161204	ABCF3	1	1.43495	-1.67029	2.11453	1.25304	3.03424	1.43495	2.4215	0.000753049	5.70742e-07	0.145531	5.03652e-14	0.00655379	1.83516e-10
ENSG00000169991	IFFO2	1	1.43555	1.50607	-1.23373	-1.05762	1.43555	1.77108	1.51827	0.0089473	0.1716	0.709491	0.0145568	0.000130221	0.00424476
ENSG00000013441	CLK1	1	1.43699	-1.35306	2.07798	1.69468	2.98605	1.43699	1.76201	0.0206119	1.21707e-08	4.25799e-05	8.73411e-18	0.00283063	3.4116e-06
ENSG00000144589	STK11IP	0	1.4396	-1.34627	1.14205	1.10757	1.64409	1.4396	1.48442	0.0188642	0.299832	0.423095	7.8665e-05	0.00312505	0.00128502
ENSG00000108784	NAGLU	1	1.44025	-1.72133	2.19807	1.92437	3.16576	1.44025	1.64509	0.00010445	1.21244e-08	2.27963e-06	3.33968e-17	0.00390056	8.52308e-05
ENSG00000152684	PELO	0	1.44218	-1.01092	1.36535	1.06103	1.96908	1.44218	1.85583	0.917751	0.00256467	0.569869	2.93798e-11	0.000209759	5.79796e-10
ENSG00000197147	LRRC8B	0	1.44253	1.18376	1.08618	1.05921	1.56685	1.44253	1.47926	0.240927	0.559313	0.683314	0.0012936	0.00780734	0.00430543
ENSG00000105607	GCDH	0	1.44311	-1.00702	1.4524	-1.21253	2.09597	1.44311	2.54143	0.95178	0.000987186	0.0987522	3.78698e-11	0.000698855	7.19896e-17
ENSG00000142657	PGD	1	1.4435	-1.05964	1.65563	1.13022	2.38991	1.4435	2.11455	0.629296	1.76035e-05	0.30365	6.8244e-14	0.00106368	4.67976e-11
ENSG00000159210	SNF8	1	1.4435	-1.39724	1.47068	1.0389	2.12294	1.4435	2.04345	0.00351726	0.000761194	0.739648	4.62824e-11	0.00125527	3.69851e-10
ENSG00000143774	GUK1	1	1.44865	-1.98123	1.78187	1.52474	2.5813	1.44865	1.69295	2.73282e-07	1.48303e-05	0.00159103	8.40274e-13	0.00408335	4.66109e-05
ENSG00000167685	ZNF444	0	1.44869	-1.809	1.01033	1.28332	1.85914	1.84012	1.44869	0.000157414	0.949301	0.115866	8.12466e-05	9.20034e-05	0.0152538
ENSG00000198917	C9orf114	0	1.4497	-1.84917	1.68473	-1.58075	2.44236	1.4497	3.86076	1.08988e-06	3.62361e-05	0.000380642	1.28903e-12	0.00279304	1.74029e-26
ENSG00000242086	LINC00969	0	1.44992	-1.03981	1.09452	1.07563	1.58697	1.44992	1.47538	0.75555	0.470301	0.558332	0.000181348	0.00227343	0.00133011
ENSG00000123080	CDKN2C	0	1.45007	1.26228	1.29126	-1.10447	1.87241	1.45007	2.06801	0.0965636	0.0647971	0.475577	5.26492e-06	0.00646107	1.21344e-07
ENSG00000063176	SPHK2	0	1.45053	-1.02912	1.28679	1.30184	1.88836	1.46749	1.45053	0.84568	0.0816352	0.0663195	7.4802e-06	0.00501609	0.00603923
ENSG00000243056	EIF4EBP3	0	1.45178	-1.08474	1.15741	-1.04592	1.6803	1.45178	1.75747	0.563967	0.297597	0.750978	0.000161985	0.00545842	3.09916e-05
ENSG00000176371	ZSCAN2	1	1.45261	1.21309	1.36523	1.28183	1.98314	1.45261	1.54712	0.131295	0.0111449	0.0424963	1.35328e-08	0.00127224	0.000159763
ENSG00000136169	SETDB2	1	1.45437	-1.08632	1.25415	1.75996	2.55963	2.04093	1.45437	0.618548	0.169362	0.000446975	4.09713e-09	4.40801e-06	0.0133435
ENSG00000241404	EGFL8	1	1.4596	-1.12897	1.20459	1.55663	2.27206	1.88617	1.4596	0.465468	0.260504	0.00605928	2.66706e-07	3.95417e-05	0.01163
ENSG00000116809	ZBTB17	1	1.46243	-1.00712	-1.17536	-1.04146	1.46243	1.71889	1.52307	0.965944	0.340525	0.805977	0.018797	0.000878752	0.00795631
ENSG00000258297	RP11-658F2.8	1	1.46408	-1.16745	3.51495	2.98192	5.14616	1.46408	1.72579	0.308734	9.4157e-19	1.79302e-14	2.91161e-31	0.00220276	1.26011e-05
ENSG00000054654	SYNE2	0	1.46423	-1.15509	1.01434	-1.14004	1.48522	1.46423	1.69321	0.170105	0.892524	0.21396	0.000161953	0.000266913	4.91822e-07
ENSG00000173599	PC	1	1.47016	1.14485	1.10439	1.34014	1.97022	1.78399	1.47016	0.415259	0.542265	0.0668897	1.78421e-05	0.000188077	0.0110531
ENSG00000077454	LRCH4	0	1.47113	-1.04685	1.21859	-1.09808	1.7927	1.47113	1.96854	0.648373	0.0471049	0.353097	2.76001e-09	5.93794e-05	3.50561e-12
ENSG00000141441	GAREM1	1	1.47362	-1.07208	3.25614	1.93424	4.79832	1.47362	2.48073	0.685944	1.411e-13	5.21295e-05	3.169e-23	0.00546654	2.41961e-10
ENSG00000170456	DENND5B	0	1.47728	-1.06131	1.54294	-1.10808	2.27936	1.47728	2.52572	0.617067	0.000230702	0.389752	1.92823e-12	0.000687052	1.87461e-15
ENSG00000122691	TWIST1	1	1.47816	-1.05948	2.3476	2.0388	3.47013	1.47816	1.70204	0.68865	1.56829e-09	4.76864e-07	9.55694e-19	0.00427009	0.00010221
ENSG00000101199	ARFGAP1	1	1.48355	-1.76207	1.47734	1.68284	2.49658	1.68992	1.48355	2.36548e-07	0.000417127	1.97429e-06	3.59833e-17	5.50275e-07	0.000139654
ENSG00000163795	ZNF513	1	1.48623	-1.45554	2.55201	2.40341	3.79287	1.48623	1.57812	0.0252324	4.39025e-09	3.66333e-08	1.73911e-17	0.00301784	0.000610416
ENSG00000125347	IRF1	1	1.48755	-1.44994	1.49867	1.74548	2.5965	1.73254	1.48755	0.012466	0.00648334	0.000166177	9.78499e-11	0.000155591	0.00602932
ENSG00000184678	HIST2H2BE	1	1.48798	-1.26983	52.6873	3.95237	78.3974	1.48798	19.8355	0.217413	6.22059e-116	1.72613e-14	3.77767e-140	0.00399216	1.28805e-93
ENSG00000204231	RXRB	1	1.48851	-1.76226	1.68112	1.66693	2.50237	1.48851	1.50119	1.03535e-05	5.58716e-05	6.8027e-05	4.96578e-13	0.000918048	0.000663602
ENSG00000177225	PDDC1	1	1.49097	-1.24786	1.34688	1.38184	2.06028	1.52967	1.49097	0.0862036	0.0205167	0.0113004	1.06574e-08	0.000513771	0.00100675
ENSG00000103034	NDRG4	1	1.49188	-1.25181	3.14235	2.58951	4.68801	1.49188	1.81038	0.137942	1.26579e-14	1.57863e-10	1.65157e-25	0.00515038	3.40564e-05
ENSG00000114861	FOXP1	0	1.49235	-1.1027	1.14155	-1.14158	1.70359	1.49235	1.9448	0.221661	0.0978042	0.0987826	2.20209e-11	4.35336e-07	5.8558e-17
ENSG00000204256	BRD2	1	1.49245	-1.04033	3.5501	1.39144	5.29836	1.49245	3.80784	0.742272	2.32686e-26	0.00583103	1.71681e-44	0.000684878	1.54783e-29
ENSG00000162231	NXF1	1	1.4946	-1.01445	2.37625	1.17704	3.55156	1.4946	3.01736	0.926128	7.15814e-09	0.286359	1.40337e-17	0.00454329	2.75697e-14
ENSG00000105379	ETFB	0	1.49562	-2.10493	1.1722	1.19807	1.79185	1.52862	1.49562	1.17883e-08	0.228743	0.169842	8.6056e-06	0.00110146	0.00190784
ENSG00000197386	HTT	1	1.49635	-1.50189	1.89303	1.38476	2.83265	1.49635	2.04558	0.00371659	4.10412e-06	0.0202057	2.69769e-14	0.00178994	4.44202e-08
ENSG00000144560	VGLL4	1	1.50019	-1.18661	1.71691	2.06139	3.09246	1.80118	1.50019	0.322619	0.0016038	2.17494e-05	2.9445e-11	0.000396857	0.0140507
ENSG00000087086	FTL	1	1.50259	-1.24728	8.64697	2.22445	12.9928	1.50259	5.84092	0.13156	2.25615e-49	4.58908e-08	4.84124e-69	0.00507274	7.43771e-34
ENSG00000167136	ENDOG	0	1.50461	-1.85633	1.30289	-1.38236	1.96034	1.50461	2.70991	9.8833e-05	0.100458	0.0504709	2.34412e-05	0.00875229	5.19747e-10
ENSG00000090971	NAT14	0	1.50659	-1.82183	1.15535	1.2209	1.8394	1.59207	1.50659	1.42487e-05	0.3057	0.153832	1.11237e-05	0.000657195	0.00247807
ENSG00000099899	TRMT2A	1	1.50845	-1.19934	-1.45405	-1.32231	1.50845	2.19336	1.99463	0.290226	0.038661	0.115387	0.0158551	7.5395e-06	5.77827e-05
ENSG00000176058	TPRN	0	1.50854	-1.11051	1.0802	-1.36024	1.62952	1.50854	2.21654	0.499656	0.620434	0.0547396	0.00132968	0.00588547	2.30199e-07
ENSG00000130962	PRRG1	1	1.50862	-1.15272	2.73713	1.90939	4.12928	1.50862	2.16261	0.190575	1.63658e-21	1.1937e-09	1.77582e-41	4.31182e-05	2.54079e-14
ENSG00000182087	TMEM259	1	1.51149	-1.4558	1.57241	1.3638	2.37668	1.51149	1.74269	4.47391e-05	8.19669e-07	0.000739881	1.72164e-21	3.01671e-06	3.67766e-10
ENSG00000072062	PRKACA	0	1.51689	-1.56195	1.2446	-1.42947	1.88792	1.51689	2.69873	4.6923e-05	0.0463821	0.00124947	6.43376e-09	0.000130551	1.52888e-19
ENSG00000197312	DDI2	1	1.51851	1.04897	-1.15031	-1.15137	1.51851	1.74677	1.74837	0.6899	0.244096	0.239578	0.000432481	2.67193e-06	2.3929e-06
ENSG00000196588	MKL1	1	1.51896	-1.26026	1.6421	1.20087	2.49428	1.51896	2.07706	0.0718585	8.75245e-05	0.153297	2.04647e-13	0.000401789	1.1196e-09
ENSG00000008311	AASS	1	1.51921	-1.00516	3.34206	1.54054	5.0773	1.51921	3.29579	0.971725	1.15354e-19	0.00177879	4.21291e-35	0.000276808	7.14381e-23
ENSG00000144040	SFXN5	1	1.51937	1.12661	1.42535	1.05268	2.16564	1.51937	2.05726	0.453761	0.0228138	0.743741	5.26988e-07	0.00543006	2.03326e-06
ENSG00000167302	ENTHD2	1	1.52013	1.04332	1.5054	1.37291	2.2884	1.52013	1.66683	0.748501	0.00159907	0.0144668	1.09018e-10	0.000798635	4.28921e-05
ENSG00000176788	BASP1	1	1.52023	1.1356	1.37792	1.30127	2.09475	1.52023	1.60977	0.166347	0.000470726	0.00406562	6.75402e-16	4.55785e-06	1.87519e-07
ENSG00000111684	LPCAT3	1	1.52048	-1.26626	1.45355	1.53927	2.34042	1.61014	1.52048	0.0259435	0.000384843	3.77611e-05	2.59079e-16	2.24845e-06	2.7837e-05
ENSG00000173992	CCS	1	1.5213	-1.94403	3.3274	1.85637	5.06197	1.5213	2.7268	2.61142e-06	4.67093e-18	1.18421e-05	5.2635e-32	0.000927311	8.80533e-15
ENSG00000260565	CTD-2270P14.1	1	1.52451	1.36943	4.08407	1.42069	6.22622	1.52451	4.38254	0.130736	1.62702e-14	0.0682349	7.59831e-24	0.00799755	3.09889e-18
ENSG00000077092	RARB	0	1.52507	-1.23661	2.93833	-1.16281	4.48116	1.52507	5.21071	0.212017	4.56843e-11	0.38508	2.47296e-20	0.00508669	1.54928e-24
ENSG00000188559	RALGAPA2	1	1.52598	1.24485	2.71305	1.85804	4.14005	1.52598	2.22819	0.265684	1.51792e-08	0.000553396	2.88673e-16	0.00583755	3.2371e-07
ENSG00000149823	VPS51	1	1.53125	-1.91835	1.33636	1.01039	2.04629	1.53125	2.02524	2.64365e-07	0.0238272	0.936316	1.60673e-08	0.000586161	1.68927e-08
ENSG00000273247	RP11-83A24.2	1	1.53129	-1.10911	1.89653	1.63817	2.90414	1.53129	1.77279	0.575518	0.000306201	0.00552739	9.07511e-10	0.00798369	0.000385678
ENSG00000090581	GNPTG	1	1.53147	-2.04363	2.51413	1.70235	3.85033	1.53147	2.26177	8.17423e-06	7.55181e-09	0.000925987	1.95571e-17	0.00530267	1.15987e-07
ENSG00000206149	HERC2P9	1	1.53351	-1.08466	2.50518	1.77602	3.84173	1.53351	2.16311	0.591774	7.06267e-10	0.000122595	1.19708e-19	0.003131	1.09629e-07
ENSG00000197291	RAMP2-AS1	0	1.53387	1.18031	1.08047	1.10332	1.69234	1.56631	1.53387	0.351905	0.659542	0.573478	0.00234244	0.00865729	0.0117947
ENSG00000084207	GSTP1	1	1.53556	-1.28045	1.32217	1.23805	2.03026	1.53556	1.63989	0.0276256	0.0128384	0.0570975	2.77569e-10	0.000131618	1.036e-05
ENSG00000262246	CORO7	0	1.53632	-1.06148	-1.00906	1.00869	1.54967	1.56371	1.53632	0.713729	0.956087	0.957452	0.00590579	0.00449661	0.00579297
ENSG00000100058	CRYBB2P1	1	1.53858	-1.54705	1.31736	1.09244	2.02686	1.53858	1.85536	0.000390029	0.0261036	0.477376	7.67387e-09	0.000317569	2.72807e-07
ENSG00000178950	GAK	1	1.54557	-1.98795	2.05968	1.10426	3.18338	1.54557	2.88283	8.1208e-06	2.64533e-06	0.529673	2.76838e-14	0.00257467	1.05535e-12
ENSG00000260528	FAM157C	1	1.54737	-1.43462	1.82026	1.99766	3.09111	1.69817	1.54737	0.0680851	0.00203575	0.000305868	2.35088e-09	0.00220288	0.0102987
ENSG00000197746	PSAP	1	1.54752	-2.00528	2.77233	1.76119	4.29022	1.54752	2.43598	2.19151e-06	3.90368e-12	0.000117395	3.60376e-23	0.00291785	1.30177e-09
ENSG00000163870	TPRA1	1	1.54835	-1.1953	2.38507	1.02001	3.69294	1.54835	3.62049	0.263585	3.69265e-08	0.901338	1.04172e-16	0.00465606	1.98846e-16
ENSG00000159335	PTMS	1	1.54916	1.25208	1.576	1.08545	2.44147	1.54916	2.24927	0.119501	0.0014758	0.567786	3.94157e-10	0.0019941	1.1549e-08
ENSG00000168255	POLR2J3	1	1.55321	-1.06378	1.3889	1.08427	2.15725	1.55321	1.98959	0.641388	0.0128955	0.541372	4.99088e-09	0.000724997	1.3949e-07
ENSG00000180902	D2HGDH	1	1.55681	-2.33532	3.11064	1.57709	4.84268	1.55681	3.07064	1.53063e-11	6.11574e-20	0.000376628	7.15636e-38	4.94868e-05	5.34792e-23
ENSG00000125755	SYMPK	0	1.55941	-1.61023	1.12288	1.02768	1.75103	1.55941	1.70387	5.45829e-06	0.270937	0.795347	9.04443e-08	2.08534e-05	3.31649e-07
ENSG00000103199	ZNF500	0	1.56124	1.04551	1.06833	1.05339	1.66792	1.56124	1.58338	0.779112	0.674802	0.739923	0.000914904	0.00340845	0.00237967
ENSG00000116741	RGS2	0	1.56332	1.19546	1.80226	-1.12703	2.81751	1.56332	3.17542	0.204144	1.64348e-05	0.391746	2.27121e-14	0.000717414	1.20551e-17
ENSG00000198925	ATG9A	0	1.56449	-1.46982	1.06878	1.05928	1.67209	1.56449	1.57851	0.000243057	0.531908	0.586859	9.50448e-07	1.6379e-05	1.01699e-05
ENSG00000166340	TPP1	1	1.56471	-1.56575	2.29337	1.78894	3.58845	1.56471	2.00591	0.0061602	2.7564e-07	0.000339338	1.42263e-15	0.00325131	5.36756e-06
ENSG00000196569	LAMA2	1	1.56566	-1.08484	2.02041	2.51847	3.94308	1.95162	1.56566	0.644723	4.09755e-05	5.30811e-08	4.24347e-16	3.12814e-05	0.0047487
ENSG00000151338	MIPOL1	1	1.56993	1.17076	1.38846	1.31335	2.17979	1.56993	1.65971	0.275783	0.0201804	0.053325	2.37753e-08	0.000945859	0.000199344
ENSG00000126456	IRF3	0	1.57007	1.00536	1.49695	-1.20226	2.35031	1.57007	2.82568	0.963217	0.000359637	0.114379	1.64769e-14	2.63056e-05	8.92831e-21
ENSG00000198356	ASNA1	0	1.57019	-1.60173	1.2521	-1.06819	1.96604	1.57019	2.10011	0.00032445	0.0924192	0.627648	2.07919e-07	0.000324599	6.88815e-09
ENSG00000196693	ZNF33B	1	1.57065	1.01416	2.85594	2.66078	4.48568	1.57065	1.68585	0.913536	2.06342e-17	2.33094e-15	1.93048e-34	8.99238e-05	5.80342e-06
ENSG00000006756	ARSD	1	1.57069	-1.88519	6.46414	5.99027	10.1531	1.57069	1.69494	0.000672675	2.12304e-24	1.3872e-22	6.81616e-37	0.00929255	0.00236452
ENSG00000178104	PDE4DIP	1	1.57129	-1.23398	1.91807	1.99145	3.12915	1.6314	1.57129	0.0829984	4.70983e-08	6.64212e-09	4.15433e-22	1.61837e-05	6.36909e-05
ENSG00000138834	MAPK8IP3	1	1.57226	-1.35986	1.97408	1.75566	3.10377	1.57226	1.76787	0.0460433	8.82328e-06	0.000236374	1.03713e-13	0.00245074	0.000137351
ENSG00000116786	PLEKHM2	0	1.5734	-1.59086	1.05733	-1.09322	1.6636	1.5734	1.81869	3.17435e-05	0.624684	0.435515	5.38374e-06	4.17378e-05	7.0532e-08
ENSG00000131475	VPS25	0	1.57655	-2.11157	1.21872	-1.06617	1.92138	1.57655	2.04852	2.15036e-11	0.0818636	0.575894	5.95997e-09	3.7903e-05	1.20751e-10
ENSG00000100284	TOM1	1	1.58009	-2.02459	3.95907	2.44761	6.2557	1.58009	2.55584	0.000538541	2.21201e-12	7.61145e-06	2.51254e-21	0.00454125	1.60426e-08
ENSG00000143878	RHOB	1	1.5847	1.08104	3.83946	2.11889	6.08439	1.5847	2.87149	0.648655	9.12794e-16	7.97703e-06	3.0112e-27	0.00474236	1.20337e-10
ENSG00000267680	ZNF224	1	1.59528	-1.15219	1.83858	1.75427	2.93305	1.59528	1.67195	0.439799	0.000676977	0.00167374	1.17891e-09	0.00567774	0.00228548
ENSG00000128185	DGCR6L	1	1.59582	-2.57563	2.3744	1.15544	3.78912	1.59582	3.27939	2.17313e-07	2.4e-06	0.450406	1.51052e-13	0.00426677	5.97226e-12
ENSG00000160336	ZNF761	1	1.59693	-1.43729	2.14023	1.9834	3.41781	1.59693	1.7232	0.06746	8.03415e-05	0.000380961	8.4468e-11	0.00651059	0.0015366
ENSG00000172273	HINFP	0	1.59698	1.19605	1.08814	1.02001	1.73774	1.59698	1.70366	0.308064	0.626592	0.90906	0.00126579	0.0058549	0.00168729
ENSG00000160408	ST6GALNAC6	1	1.5994	-2.22386	1.35687	1.71981	2.75067	2.02721	1.5994	3.48132e-06	0.0831887	0.00176419	3.74328e-09	2.16741e-05	0.0040626
ENSG00000104774	MAN2B1	1	1.60026	-1.46703	2.08278	1.96052	3.33298	1.60026	1.70005	0.0213246	9.33671e-06	4.73284e-05	2.8046e-13	0.00365489	0.00103057
ENSG00000168610	STAT3	0	1.60165	-1.01764	1.1303	1.14931	1.84078	1.62858	1.60165	0.867314	0.240534	0.180953	3.48894e-09	1.92482e-06	3.94805e-06
ENSG00000198752	CDC42BPB	0	1.60345	-1.12739	1.04988	-1.11134	1.68343	1.60345	1.87086	0.393119	0.729219	0.453305	0.00019472	0.000702432	7.11052e-06
ENSG00000137857	DUOX1	1	1.60483	1.38436	-1.06047	-1.0994	1.60483	1.70188	1.76436	0.103007	0.765068	0.628531	0.0141292	0.0056606	0.00303909
ENSG00000198026	ZNF335	1	1.60597	-1.57133	1.15825	1.36543	2.19284	1.89323	1.60597	0.00106501	0.297554	0.0245719	8.68101e-09	1.62819e-06	0.000282917
ENSG00000078070	MCCC1	0	1.60703	-1.0424	1.23572	1.03563	1.98584	1.60703	1.91751	0.766252	0.126617	0.801292	4.98845e-07	0.000396557	1.2955e-06
ENSG00000124171	PARD6B	1	1.60752	-1.26509	1.67488	1.06269	2.69241	1.60752	2.53359	0.257316	0.0109208	0.771649	5.25801e-07	0.00924364	9.97228e-07
ENSG00000175467	SART1	0	1.61019	-1.84775	1.24025	-1.12301	1.99703	1.61019	2.24269	2.00471e-05	0.141722	0.434743	1.59542e-06	0.000738062	1.70341e-08
ENSG00000071655	MBD3	0	1.61072	-1.49135	1.15702	-1.34677	1.86363	1.61072	2.50987	0.00364486	0.293155	0.0347258	5.53009e-06	0.000430163	2.33787e-11
ENSG00000166704	ZNF606	1	1.6153	-1.32744	1.65587	2.28462	3.69035	2.22865	1.6153	0.189008	0.0172614	6.08477e-05	1.30983e-10	2.00612e-05	0.00819984
ENSG00000125354	42619	1	1.6218	-1.21642	1.43516	1.62925	2.64231	1.84112	1.6218	0.190544	0.0155768	0.00105413	6.29547e-11	3.52654e-05	0.00102012
ENSG00000005486	RHBDD2	1	1.62181	-2.41381	2.4921	2.44245	4.04172	1.62181	1.65478	4.98339e-08	1.59273e-08	3.15088e-08	3.72144e-18	0.00196826	0.00124831
ENSG00000213614	HEXA	1	1.6221	-2.11305	1.70066	1.84742	2.9967	1.76209	1.6221	2.55136e-09	2.56888e-05	1.04256e-06	1.68878e-18	3.636e-06	7.16683e-05
ENSG00000172986	GXYLT2	1	1.62637	-1.29664	2.91196	2.25417	4.73592	1.62637	2.10096	0.0506085	4.41778e-17	2.1926e-10	3.60358e-35	2.10058e-05	1.18463e-10
ENSG00000135821	GLUL	1	1.62756	-1.2588	2.24592	1.50647	3.65538	1.62756	2.42645	0.0456251	5.44468e-13	0.000308192	1.4313e-31	3.26404e-06	6.88039e-17
ENSG00000196150	ZNF250	1	1.62913	1.06248	1.23045	1.37204	2.23522	1.81659	1.62913	0.775068	0.314328	0.117815	4.72825e-05	0.00161852	0.00837655
ENSG00000164742	ADCY1	0	1.62928	1.23804	1.2135	-1.02566	1.97714	1.62928	2.02788	0.225994	0.25956	0.883508	5.17462e-05	0.00305353	2.08655e-05
ENSG00000221890	NPTXR	1	1.63014	-1.44917	6.4185	1.39426	10.463	1.63014	7.50435	0.0350241	2.00267e-26	0.0588476	3.43924e-41	0.00460198	3.67148e-31
ENSG00000130589	HELZ2	1	1.63028	-1.39767	2.30927	1.41955	3.76475	1.63028	2.65207	0.0236111	9.83634e-09	0.0175016	5.97404e-20	0.000479111	5.46592e-12
ENSG00000271646	RP11-326I11.3	0	1.63041	1.04407	1.06301	-1.02169	1.73314	1.63041	1.77074	0.812992	0.736596	0.905924	0.00220055	0.00614592	0.00135508
ENSG00000146830	GIGYF1	0	1.63247	-1.3558	1.1801	1.17782	1.92648	1.63247	1.63564	0.0555708	0.304119	0.305692	2.64299e-05	0.00115967	0.000989423
ENSG00000169727	GPS1	0	1.63467	-1.75804	1.06787	-1.10883	1.74561	1.63467	1.93559	3.85801e-08	0.534849	0.331594	6.75826e-08	1.3326e-06	1.06513e-10
ENSG00000214655	ZSWIM8	1	1.6366	-1.65837	3.52102	2.5293	5.76249	1.6366	2.27829	3.90331e-06	1.48182e-31	9.53576e-18	4.6346e-60	1.35712e-06	9.17262e-16
ENSG00000064601	CTSA	1	1.63665	-1.12701	1.66054	1.68842	2.76335	1.66412	1.63665	0.204478	6.0379e-08	2.09427e-08	1.01146e-27	3.07084e-08	8.10148e-08
ENSG00000196405	EVL	0	1.63833	-1.22408	1.00497	1.21543	1.99128	1.98144	1.63833	0.162111	0.973155	0.174805	1.0309e-06	8.97655e-07	0.000270271
ENSG00000064961	HMG20B	0	1.64142	-1.44886	1.23873	-1.03308	2.03328	1.64142	2.10053	0.000478595	0.0445768	0.761098	1.88817e-11	2.17896e-06	1.63515e-12
ENSG00000162191	UBXN1	0	1.64247	-1.40519	1.10951	1.08163	1.82233	1.64247	1.68479	0.0133097	0.450938	0.568806	1.22136e-05	0.000284823	0.000134314
ENSG00000130821	SLC6A8	1	1.6443	-1.48047	1.48717	1.20096	2.44537	1.6443	2.03618	0.0282232	0.0264881	0.307968	4.28193e-07	0.00399891	4.191e-05
ENSG00000117461	PIK3R3	1	1.64611	1.16438	2.70921	3.57454	5.8841	2.17189	1.64611	0.306046	6.60427e-12	1.28246e-18	1.16745e-34	3.65789e-08	0.00038182
ENSG00000177169	ULK1	1	1.64831	-1.22841	1.90053	2.04434	3.3697	1.77304	1.64831	0.17944	2.38269e-05	2.39073e-06	8.77022e-16	0.000112346	0.000727337
ENSG00000203812	HIST2H2AA3	1	1.64874	-1.97194	42.0583	1.74395	69.3432	1.64874	39.7622	3.44781e-05	2.21475e-132	0.00071667	5.31131e-170	4.8017e-05	1.93483e-158
ENSG00000135862	LAMC1	1	1.64973	-1.07088	1.30344	1.30306	2.15033	1.64973	1.65021	0.586703	0.0352718	0.0354146	1.13492e-09	6.66542e-05	6.56566e-05
ENSG00000072518	MARK2	0	1.65542	-1.63424	1.5771	-1.01651	2.61077	1.65542	2.65388	5.00518e-06	2.37076e-05	0.881201	1.95416e-19	1.06431e-06	1.73104e-20
ENSG00000152439	ZNF773	1	1.65616	1.12129	1.47687	1.18027	2.44593	1.65616	2.07235	0.601373	0.0625348	0.43329	1.16004e-05	0.00900438	0.00019375
ENSG00000011405	PIK3C2A	1	1.65711	-1.30236	1.27758	1.37082	2.2716	1.77806	1.65711	0.00501344	0.00931555	0.000778047	1.482e-18	4.57893e-10	3.99325e-08
ENSG00000041988	THAP3	0	1.6587	-2.20976	1.35153	-1.01141	2.24178	1.6587	2.26737	1.8625e-06	0.0755929	0.947239	1.29781e-06	0.00184875	6.55385e-07
ENSG00000163346	PBXIP1	1	1.66049	-1.58053	4.02221	4.6671	7.74968	1.92672	1.66049	0.00773176	1.78862e-16	6.38895e-20	4.24398e-34	4.8351e-05	0.00163
ENSG00000137834	SMAD6	1	1.66278	1.0979	1.97848	2.61001	4.33987	2.19354	1.66278	0.679063	0.00178968	9.33709e-06	9.11486e-12	0.000149378	0.0131249
ENSG00000184226	PCDH9	1	1.66407	-1.11858	4.01845	3.34125	6.68698	1.66407	2.00134	0.440891	3.58779e-24	1.68926e-18	2.32914e-44	3.83079e-05	2.22285e-08
ENSG00000272752	STAG3L5P-PVRIG2P-PILRB	1	1.66474	-1.20137	1.88928	1.2567	3.14515	1.66474	2.5027	0.302447	0.000248385	0.195406	2.05774e-11	0.00164894	2.69911e-08
ENSG00000136878	USP20	1	1.66529	-1.87168	2.26017	1.75272	3.76384	1.66529	2.14742	0.00399007	0.000156573	0.00987855	4.14085e-10	0.00900643	0.000106979
ENSG00000100592	DAAM1	1	1.66633	1.05464	1.84755	1.34263	3.07863	1.66633	2.29298	0.598334	5.90534e-10	0.00310542	3.17282e-30	1.11698e-07	9.72753e-18
ENSG00000068903	SIRT2	1	1.66664	-1.53051	1.61238	1.2423	2.68725	1.66664	2.16312	0.0021342	0.000551254	0.120087	3.37844e-13	8.30073e-05	4.05864e-09
ENSG00000161682	FAM171A2	1	1.66958	-1.40598	1.24209	1.10248	2.07377	1.66958	1.881	0.0193406	0.138153	0.504919	4.6988e-07	0.000340881	1.02446e-05
ENSG00000068137	PLEKHH3	0	1.67016	-1.37139	1.1064	1.12937	1.88623	1.70483	1.67016	0.0517615	0.536863	0.455423	8.38007e-05	0.000837575	0.00125299
ENSG00000134317	GRHL1	1	1.67156	1.18282	1.68609	2.15879	3.60854	2.14018	1.67156	0.482956	0.0229079	0.00068521	1.10274e-08	0.00040464	0.0153296
ENSG00000169871	TRIM56	1	1.67627	-1.20608	-1.03184	-1.40516	1.67627	1.72965	2.35543	0.169644	0.819562	0.0140808	0.00014046	5.11413e-05	3.39012e-10
ENSG00000135148	TRAFD1	1	1.67746	-1.04874	1.44326	1.47003	2.46591	1.70856	1.67746	0.785485	0.0344112	0.0259889	1.5675e-07	0.00159895	0.0022479
ENSG00000167536	DHRS13	1	1.67754	-2.01239	-1.05215	-3.90833	1.67754	1.76502	6.55637	0.000686071	0.817279	4.98965e-07	0.0138535	0.00643367	7.32071e-13
ENSG00000239039	SNORD13	1	1.6868	-1.0493	5.72532	1.96825	9.65749	1.6868	4.90663	0.813652	3.71586e-20	0.000526155	2.55393e-33	0.00196917	1.1007e-19
ENSG00000117984	CTSD	1	1.68964	-2.22559	2.41865	2.42871	4.10365	1.69667	1.68964	6.93021e-10	9.68366e-12	7.60463e-12	1.10416e-27	3.92178e-05	4.47749e-05
ENSG00000181638	ZFP41	1	1.69347	1.23219	1.54456	1.21942	2.61567	1.69347	2.145	0.329126	0.0300116	0.327915	7.77636e-07	0.00383228	3.65467e-05
ENSG00000112394	SLC16A10	0	1.69402	1.07112	1.10022	-1.10515	1.8638	1.69402	2.05979	0.711554	0.603637	0.589179	0.000543126	0.00296309	5.21541e-05
ENSG00000030582	GRN	1	1.69419	-1.78588	2.66881	2.32272	4.52147	1.69419	1.94663	1.32846e-05	1.39353e-13	2.1768e-10	4.31148e-30	5.37456e-05	3.37791e-07
ENSG00000198952	SMG5	0	1.69652	-1.3144	1.29978	-1.11048	2.2051	1.69652	2.44873	0.109697	0.125546	0.548643	2.20277e-06	0.0010717	6.11831e-08
ENSG00000142327	RNPEPL1	0	1.69801	-2.89412	1.02612	-1.29664	1.74237	1.69801	2.25922	5.28315e-08	0.901426	0.220737	0.00581626	0.00761067	5.72348e-05
ENSG00000127419	TMEM175	1	1.69962	1.01637	1.89334	1.2157	3.21795	1.69962	2.647	0.931656	0.00038227	0.289041	2.95706e-11	0.00111974	6.53875e-09
ENSG00000099795	NDUFB7	1	1.70094	-2.83683	1.29971	1.2065	2.21072	1.70094	1.83234	4.71463e-10	0.127876	0.275094	2.72157e-06	0.00129614	0.000241187
ENSG00000105255	FSD1	1	1.70116	-1.46278	1.04114	1.39468	2.37257	2.27881	1.70116	0.0963386	0.862966	0.145086	0.000122913	0.000209598	0.0141558
ENSG00000179094	PER1	1	1.70158	-1.27119	-1.13574	-1.11355	1.70158	1.93254	1.89478	0.238433	0.536704	0.600146	0.0087045	0.00115568	0.00154689
ENSG00000111276	CDKN1B	1	1.70166	-1.21811	2.17879	1.84533	3.70755	1.70166	2.00915	0.0642577	1.58636e-13	6.64057e-09	9.97234e-36	2.41412e-07	1.28139e-11
ENSG00000177239	MAN1B1	1	1.70646	-3.30011	3.48344	1.66256	5.94435	1.70646	3.57543	3.20547e-12	3.02727e-13	0.00376381	6.79204e-26	0.000546115	1.31561e-15
ENSG00000149541	B3GAT3	1	1.71436	-1.73789	2.54614	1.65179	4.365	1.71436	2.64259	3.68719e-06	1.07399e-15	2.51624e-05	4.50775e-38	1.06853e-07	1.25554e-20
ENSG00000225151	GOLGA2P7	1	1.72023	-1.23698	1.68229	1.07965	2.89393	1.72023	2.68043	0.291052	0.00960075	0.703772	1.11417e-07	0.00633626	7.65887e-07
ENSG00000087245	MMP2	1	1.72166	-1.86638	2.75057	2.54799	4.73554	1.72166	1.85854	0.00358459	1.9101e-06	1.06253e-05	1.71246e-13	0.00733465	0.00221391
ENSG00000135637	CCDC142	1	1.72801	-1.20619	1.29619	1.22617	2.23984	1.72801	1.8267	0.312657	0.160986	0.269667	8.97913e-06	0.00202632	0.000656782
ENSG00000165886	UBTD1	0	1.7286	-2.73628	1.54359	-1.02286	2.66824	1.7286	2.72925	8.53345e-07	0.0365729	0.914572	1.70036e-06	0.00614673	7.54672e-07
ENSG00000171451	DSEL	1	1.72899	-1.11465	2.69823	1.99138	4.66521	1.72899	2.3427	0.266593	4.55382e-26	3.34575e-13	1.36026e-61	3.57098e-10	3.814e-22
ENSG00000197530	MIB2	0	1.72931	-1.24258	1.38634	-1.11799	2.39741	1.72931	2.68029	0.221025	0.0636087	0.53862	3.29409e-07	0.000817547	5.81675e-09
ENSG00000165389	SPTSSA	1	1.7319	1.08605	1.64194	1.68297	2.91474	1.77518	1.7319	0.334459	3.19141e-09	4.49145e-10	3.79637e-38	1.24664e-12	9.23862e-12
ENSG00000071553	ATP6AP1	1	1.7328	-1.82733	2.11575	2.00092	3.66616	1.7328	1.83224	3.938e-06	9.34178e-09	1.06022e-07	1.86667e-23	2.00834e-05	2.62664e-06
ENSG00000225190	PLEKHM1	1	1.73929	-1.12413	1.3154	1.20746	2.28786	1.73929	1.89477	0.428195	0.0603382	0.196172	5.37158e-09	4.93846e-05	2.73166e-06
ENSG00000167703	SLC43A2	1	1.74012	-1.05599	3.00497	2.43495	5.229	1.74012	2.14748	0.7501	5.02931e-11	1.11885e-07	3.36784e-23	0.000625579	2.45743e-06
ENSG00000264910	RN7SL525P	1	1.74461	-1.221	1.74413	1.15011	3.04284	1.74461	2.64569	0.341274	0.00717457	0.504552	5.08575e-08	0.00478727	1.16127e-06
ENSG00000170919	TPT1-AS1	1	1.74489	-1.44751	1.65599	1.94367	3.39148	2.048	1.74489	0.0540012	0.00804715	0.000395028	3.66281e-11	3.59315e-05	0.00108802
ENSG00000133247	KMT5C	0	1.75383	-1.60488	-1.02928	1.17048	2.05283	2.11294	1.75383	0.00662831	0.871296	0.370472	3.38321e-05	1.4666e-05	0.000962328
ENSG00000167280	ENGASE	1	1.75689	-1.62127	1.38646	1.52183	2.67369	1.92843	1.75689	0.000429505	0.0183035	0.00218948	3.12996e-13	4.58861e-07	1.1986e-05
ENSG00000205464	ATP6AP1L	1	1.75762	-1.60242	1.99192	1.41612	3.50102	1.75762	2.47226	0.0294695	0.00126722	0.109128	2.08664e-09	0.00352763	4.36222e-06
ENSG00000105671	DDX49	0	1.75775	-1.11639	1.08797	1.05873	1.91238	1.75775	1.8063	0.555802	0.652233	0.759905	0.000458275	0.00215291	0.00126912
ENSG00000204410	MSH5	1	1.76409	-1.08145	1.23637	1.20549	2.18107	1.76409	1.80929	0.703741	0.300466	0.360586	0.000113577	0.00435532	0.00282542
ENSG00000231189	AC013448.1	0	1.76484	1.13344	1.27279	-1.11344	2.24628	1.76484	2.50109	0.580913	0.276783	0.633341	0.000194274	0.00733948	2.10362e-05
ENSG00000171222	SCAND1	1	1.76701	-3.62017	2.98299	1.77072	5.27098	1.76701	2.97674	5.9367e-09	1.03989e-06	0.0134804	2.62297e-14	0.00166168	9.96667e-09
ENSG00000267239	RP11-794M8.1	1	1.77583	1.12975	1.91297	1.94146	3.4477	1.80228	1.77583	0.594068	0.00327083	0.0025379	1.28508e-08	0.00477465	0.00574478
ENSG00000167103	PIP5KL1	1	1.77835	-2.84949	7.45082	3.08862	13.2502	1.77835	4.29	0.00167567	1.94371e-10	0.000608278	9.57079e-17	0.00662078	3.87165e-10
ENSG00000169925	BRD3	1	1.78022	-1.34101	1.23239	1.31522	2.34138	1.89987	1.78022	0.0176228	0.0913503	0.0265616	4.86481e-12	1.63281e-07	2.41916e-06
ENSG00000204592	HLA-E	1	1.78144	-2.39923	1.83109	1.80818	3.26197	1.78144	1.80401	6.03399e-07	0.000580835	0.000747408	1.46486e-11	0.000856018	0.000650642
ENSG00000145348	TBCK	1	1.78431	-1.05405	1.81334	1.87861	3.35203	1.84853	1.78431	0.797245	0.00237628	0.00117036	2.12872e-10	0.000479813	0.000883874
ENSG00000142459	EVI5L	1	1.79033	-1.50078	1.84161	1.7239	3.29708	1.79033	1.91257	0.0228757	0.000489765	0.00182723	1.72598e-12	0.000119155	1.7184e-05
ENSG00000116991	SIPA1L2	1	1.79992	1.083	3.68155	2.36829	6.62648	1.79992	2.79801	0.662131	2.03449e-14	5.50691e-07	3.76192e-29	0.000145911	5.16386e-11
ENSG00000188199	NUTM2B	1	1.80201	-1.20927	5.1416	1.99629	9.26523	1.80201	4.64122	0.438	1.44021e-13	0.00285394	2.11314e-24	0.000878424	6.29718e-16
ENSG00000124766	SOX4	1	1.80228	-1.25234	3.3862	6.3029	11.3596	3.35466	1.80228	0.074176	2.50442e-22	7.66837e-49	8.40284e-84	2.28694e-22	2.13086e-06
ENSG00000264028	RN7SL744P	1	1.80345	1.24142	1.31041	1.27638	2.36326	1.80345	1.85153	0.349849	0.236092	0.284121	0.000142801	0.00837926	0.00580953
ENSG00000067113	PLPP1	1	1.80638	-1.31621	2.87183	2.77922	5.18762	1.80638	1.86658	0.134357	1.16899e-09	3.34051e-09	3.16093e-22	6.49531e-05	2.29766e-05
ENSG00000170160	CCDC144A	0	1.81449	1.90414	-1.13417	1.06809	1.93804	2.19807	1.81449	0.0129806	0.606672	0.782558	0.00443679	0.000720029	0.00857641
ENSG00000186496	ZNF396	1	1.81685	1.11019	1.09445	1.25601	2.28199	2.08505	1.81685	0.668386	0.707617	0.336397	0.000387384	0.00130496	0.00791043
ENSG00000197380	DACT3	1	1.81777	-1.17401	1.46438	1.64154	2.98393	2.03768	1.81777	0.490788	0.0991475	0.0312319	1.68176e-06	0.00149195	0.00732302
ENSG00000085563	ABCB1	1	1.82	-1.91261	8.36338	7.79012	15.2213	1.82	1.95393	7.64161e-05	1.6041e-42	7.18653e-40	1.23021e-69	4.32739e-06	2.70747e-07
ENSG00000176531	PHLDB3	1	1.82056	-1.66179	1.13732	1.15787	2.10797	1.85346	1.82056	0.0196458	0.566884	0.509881	0.000549715	0.00325504	0.00383924
ENSG00000233030	RP11-196G18.3	1	1.82709	1.10941	121.607	4.90152	222.186	1.82709	45.3301	0.837907	1.06266e-35	0.000118385	6.86012e-45	1.8166e-05	1.41064e-71
ENSG00000122678	POLM	1	1.82731	-1.03247	1.28326	1.19673	2.34491	1.82731	1.95944	0.883211	0.242089	0.398559	3.33992e-05	0.00216483	0.000601912
ENSG00000253183	RP4-701O16.5	1	1.82861	-1.31973	1.46716	1.16522	2.68285	1.82861	2.30244	0.2357	0.0992814	0.514506	1.36073e-05	0.00550974	0.000146405
ENSG00000264076	AL158040.1	1	1.83591	1.15028	1.31859	1.2139	2.4208	1.83591	1.99424	0.564245	0.244796	0.414736	0.000154275	0.00788015	0.0025226
ENSG00000265550	AC097382.1	1	1.83702	-1.0368	1.42358	1.55967	2.86514	2.01262	1.83702	0.87563	0.120026	0.0485952	2.19739e-06	0.00119532	0.00448191
ENSG00000261324	RP11-174G6.5	1	1.84021	-1.09321	3.66201	3.13603	6.73885	1.84021	2.14885	0.595714	1.27126e-16	3.51363e-13	6.72315e-35	1.03047e-05	3.43254e-08
ENSG00000266627	RN7SL202P	0	1.84174	-1.00929	1.0683	1.07507	1.98	1.85342	1.84174	0.968829	0.779901	0.759011	0.00356903	0.0082198	0.00876276
ENSG00000172613	RAD9A	0	1.8418	-1.1878	1.06516	-1.15521	1.96181	1.8418	2.2663	0.347688	0.732005	0.436634	0.000188281	0.000626527	5.33067e-06
ENSG00000174804	FZD4	1	1.84298	1.07368	2.32352	1.72131	4.28218	1.84298	2.48775	0.763709	0.000109611	0.0139801	7.62657e-12	0.00124926	2.31548e-06
ENSG00000105223	PLD3	1	1.84461	-1.58932	2.19532	1.34508	4.04952	1.84461	3.01062	0.00430212	8.81982e-07	0.0689732	6.16854e-19	3.3479e-05	2.81974e-13
ENSG00000186868	MAPT	1	1.84645	-1.02108	1.67168	1.37797	3.08667	1.84645	2.24002	0.925693	0.0165711	0.137774	6.11244e-08	0.00156482	3.76661e-05
ENSG00000167992	VWCE	1	1.84741	1.31101	1.51379	1.52311	2.8138	1.85878	1.84741	0.295956	0.0937328	0.0874178	1.93795e-05	0.00782799	0.00810247
ENSG00000265592	RN7SL92P	1	1.84804	1.03654	1.47942	1.34461	2.73402	1.84804	2.03332	0.876348	0.0846995	0.192434	7.38213e-06	0.00520886	0.00124503
ENSG00000266210	RN7SL371P	0	1.84863	1.07601	-1.01032	1.23497	2.283	2.30656	1.84863	0.740846	0.96298	0.336382	0.000152524	0.000120264	0.00438108
ENSG00000100292	HMOX1	1	1.85445	-1.00912	1.93491	2.44834	4.54032	2.34652	1.85445	0.957294	7.61455e-05	6.86805e-08	5.30207e-20	1.30547e-07	0.000121619
ENSG00000227051	C14orf132	1	1.85617	1.04203	1.63503	1.39527	3.03491	1.85617	2.17514	0.782499	0.000663369	0.021508	4.39806e-15	5.01553e-06	1.10673e-08
ENSG00000185324	CDK10	1	1.85652	-2.26603	1.83815	1.01282	3.41257	1.85652	3.36936	2.77595e-08	4.43595e-05	0.934445	2.96303e-17	4.60384e-06	8.89409e-18
ENSG00000184436	THAP7	0	1.86122	-2.82271	1.22025	-1.41881	2.27115	1.86122	3.22233	1.40643e-05	0.423367	0.174869	0.000691981	0.00834737	1.83655e-06
ENSG00000213949	ITGA1	1	1.86228	-1.55727	3.16178	5.95446	11.0888	3.50715	1.86228	0.00264628	5.1807e-16	1.24702e-37	7.26571e-68	2.5746e-24	2.21877e-07
ENSG00000119138	KLF9	1	1.86364	-1.24955	3.91303	2.25682	7.29249	1.86364	3.23131	0.345315	4.50022e-09	0.00049284	1.07498e-17	0.00594376	2.46435e-07
ENSG00000264888	AL121753.1	0	1.86853	1.2879	1.53115	-1.05871	2.861	1.86853	3.02897	0.316452	0.0832942	0.81899	1.52785e-05	0.00860385	4.40626e-06
ENSG00000260482	CTD-2196E14.9	1	1.87271	-1.17547	1.65491	1.41994	3.09917	1.87271	2.18261	0.391649	0.0058168	0.0561713	1.30666e-10	0.000102866	1.58786e-06
ENSG00000118046	STK11	1	1.87286	-2.12665	1.17619	1.12423	2.20284	1.87286	1.95942	3.03218e-05	0.379812	0.525351	1.31837e-05	0.000440117	0.000158853
ENSG00000224717	RP11-576D8.4	1	1.89407	1.01255	1.14966	1.20938	2.29065	1.99247	1.89407	0.964241	0.612011	0.484824	0.00179303	0.00782728	0.0126629
ENSG00000182208	MOB2	1	1.90501	-3.07458	2.81456	1.37108	5.36176	1.90501	3.91061	2.3757e-05	0.00010944	0.264213	9.81722e-11	0.00284064	6.44955e-09
ENSG00000100116	GCAT	0	1.90642	-1.7286	1.31856	-1.20094	2.51373	1.90642	3.01884	0.000150657	0.0583195	0.219043	1.22098e-10	4.00546e-06	1.09497e-14
ENSG00000006062	MAP3K14	0	1.92264	1.27722	1.23023	-1.38783	2.3653	1.92264	3.28262	0.337912	0.397222	0.199197	0.00026639	0.00419608	7.05853e-07
ENSG00000228434	AC004951.6	1	1.92345	1.1569	1.48994	1.2087	2.86584	1.92345	2.371	0.558649	0.103895	0.440779	1.43844e-05	0.00616124	0.000313164
ENSG00000095739	BAMBI	1	1.92743	-1.24589	2.83053	4.30139	8.29061	2.929	1.92743	0.245197	1.40649e-08	9.16825e-16	9.90852e-32	2.46498e-10	9.14636e-05
ENSG00000164362	TERT	1	1.9357	-1.94539	1.77005	1.92401	3.72432	2.10408	1.9357	0.000588096	0.00345789	0.000676062	2.06802e-12	1.07253e-05	6.75336e-05
ENSG00000233237	LINC00472	1	1.93965	-1.09631	7.50441	1.75792	14.5559	1.93965	8.28022	0.779799	1.22511e-12	0.0667864	1.08315e-21	0.00124385	7.51521e-19
ENSG00000008710	PKD1	1	1.9404	-2.42543	2.51427	1.27863	4.8787	1.9404	3.81558	0.000983453	0.000598854	0.373072	2.07173e-09	0.00718662	1.44877e-07
ENSG00000111271	ACAD10	1	1.94542	-1.16394	1.67757	1.52682	3.26358	1.94542	2.1375	0.34189	0.000890175	0.00656049	5.6862e-15	3.01705e-06	9.7928e-08
ENSG00000269807	AC007292.4	0	1.94569	-1.093	-1.03595	1.06806	2.07811	2.15282	1.94569	0.724754	0.889775	0.793568	0.00291879	0.00169482	0.00571835
ENSG00000141574	SECTM1	0	1.94934	-1.65369	-1.01951	2.79771	5.4537	5.56009	1.94934	0.0910822	0.950887	0.000328806	1.6036e-09	5.88949e-10	0.00644998
ENSG00000185112	FAM43A	0	1.95089	-2.36035	1.02937	-1.82131	2.00819	1.95089	3.65753	4.48876e-05	0.891396	0.00508236	0.000942635	0.0014926	1.02077e-09
ENSG00000164920	OSR2	1	1.95516	-1.30866	2.23645	2.46295	4.81545	2.15317	1.95516	0.121284	1.49742e-06	5.28023e-08	4.22801e-22	1.98836e-07	4.12912e-06
ENSG00000263626	AL392111.1	1	1.96144	-1.00267	1.13801	1.07742	2.23214	1.96144	2.07175	0.990003	0.541761	0.724485	0.000114772	0.00106552	0.000393805
ENSG00000006118	TMEM132A	1	1.96192	-1.46476	1.92796	1.67776	3.78251	1.96192	2.2545	0.000288299	3.02003e-10	7.16917e-07	2.26878e-38	8.11763e-12	1.8317e-16
ENSG00000244627	RP3-449O17.1	1	1.9634	-1.03582	1.80467	1.69622	3.54328	1.9634	2.08893	0.885443	0.0112146	0.0229131	2.00541e-08	0.00115116	0.000371431
ENSG00000265931	AC112719.1	1	1.96754	-1.08935	1.21052	1.16769	2.38175	1.96754	2.03971	0.66873	0.337254	0.434979	8.58232e-06	0.000414457	0.000192116
ENSG00000163050	ADCK3	1	1.96794	-1.30208	1.63652	1.27556	3.22057	1.96794	2.52482	0.163272	0.0085784	0.197193	1.99663e-10	0.000130554	2.0803e-07
ENSG00000005844	ITGAL	1	1.97229	-1.16659	1.23761	1.13558	2.44093	1.97229	2.1495	0.519779	0.371575	0.593892	0.000115687	0.00255658	0.000671745
ENSG00000166311	SMPD1	1	1.97928	-1.65355	3.72886	3.42828	7.38046	1.97928	2.15282	0.00557751	1.58461e-13	4.86016e-12	1.64524e-29	5.27655e-05	5.5866e-06
ENSG00000185745	IFIT1	1	1.98378	1.05012	2.86988	3.87136	7.67991	2.67604	1.98378	0.845849	1.06484e-05	1.17473e-08	5.08757e-18	8.44223e-06	0.0017393
ENSG00000120256	LRP11	1	1.99271	-1.24445	5.77882	1.08574	11.5155	1.99271	10.6062	0.0836083	7.46394e-45	0.515563	1.36437e-85	1.68314e-08	5.95105e-81
ENSG00000132704	FCRL2	1	1.99885	-1.50895	1.7812	1.25459	3.56035	1.99885	2.83786	0.14968	0.0412725	0.430207	4.02911e-06	0.00739534	7.64256e-05
ENSG00000173801	JUP	1	2.00227	-1.9274	8.71277	1.76982	17.4453	2.00227	9.85711	0.00428583	5.5381e-22	0.0129572	2.50709e-37	0.000973464	3.18706e-26
ENSG00000196220	SRGAP3	1	2.00377	-1.28554	1.47293	1.74407	3.49472	2.37263	2.00377	0.428324	0.217859	0.0720693	3.50743e-05	0.00266819	0.0137338
ENSG00000012124	CD22	1	2.01229	-1.21186	1.36899	1.30293	2.7548	2.01229	2.11431	0.418623	0.184019	0.262141	1.24147e-05	0.00201657	0.00092349
ENSG00000264746	AC004552.1	1	2.01297	-1.05706	1.07005	1.12356	2.2617	2.11363	2.01297	0.812434	0.772164	0.615313	0.000315951	0.000814334	0.00158216
ENSG00000260837	RP11-434B12.1	1	2.01363	-2.6399	4.64744	2.54096	9.35823	2.01363	3.68295	0.000673156	2.66605e-08	0.00104702	1.30308e-16	0.000852318	3.66475e-09
ENSG00000264812	RP13-20L14.4	1	2.01557	-1.17275	3.48382	1.64791	7.02187	2.01557	4.26108	0.464266	4.59411e-10	0.016755	2.51806e-23	2.29265e-05	1.71345e-16
ENSG00000160325	CACFD1	1	2.03438	-1.55621	3.61943	3.84451	7.82121	2.16089	2.03438	0.0708111	2.92447e-08	5.11945e-09	1.21573e-19	6.33506e-05	0.000197828
ENSG00000140691	ARMC5	1	2.0406	-3.2177	1.6902	1.41754	3.44902	2.0406	2.4331	1.60264e-08	0.0139708	0.104085	2.26299e-09	0.000240402	5.4104e-06
ENSG00000170271	FAXDC2	1	2.04874	-1.2046	1.77807	1.58907	3.6428	2.04874	2.29241	0.520754	0.0417809	0.101722	2.64206e-06	0.00557184	0.00136289
ENSG00000162032	SPSB3	1	2.05353	-2.43023	3.147	1.76754	6.46245	2.05353	3.65619	3.05809e-06	1.27134e-09	0.00300787	1.40646e-23	3.18104e-05	1.99521e-13
ENSG00000263558	RN7SL716P	1	2.05827	-1.0356	1.19047	1.31019	2.69673	2.26526	2.05827	0.898787	0.524728	0.322262	0.000247196	0.00231838	0.00691319
ENSG00000198324	FAM109A	1	2.06052	-1.62792	2.00062	1.47927	4.12231	2.06052	2.78672	0.00157326	5.08874e-06	0.0111646	6.96342e-22	6.93178e-08	6.345e-14
ENSG00000131584	ACAP3	1	2.06534	-1.03967	1.46939	1.36834	3.0348	2.06534	2.21786	0.875658	0.113411	0.196462	2.6501e-06	0.00138938	0.000437563
ENSG00000138439	FAM117B	1	2.07801	-1.28354	2.2813	1.92606	4.74057	2.07801	2.46128	0.393699	0.00325971	0.0199401	1.08606e-08	0.00273076	0.000245246
ENSG00000163618	CADPS	1	2.08781	1.3496	1.05238	1.0554	2.20346	2.0938	2.08781	0.275145	0.848087	0.838513	0.00205691	0.00342354	0.00328647
ENSG00000176973	FAM89B	1	2.1085	-2.78926	4.63237	2.20106	9.76732	2.1085	4.43755	3.72275e-07	1.31567e-14	0.000101736	5.3723e-31	2.56345e-05	2.4334e-16
ENSG00000120832	MTERF2	1	2.11512	1.34909	1.39006	1.28586	2.94014	2.11512	2.28651	0.142039	0.0820925	0.183704	2.36626e-09	1.04551e-05	1.08507e-06
ENSG00000153291	SLC25A27	1	2.12819	-1.94696	3.9649	2.51124	8.43805	2.12819	3.36011	0.0481226	1.90145e-05	0.00509445	1.19371e-11	0.0032284	4.80249e-06
ENSG00000196576	PLXNB2	1	2.12864	-2.66428	3.63136	3.56229	7.72985	2.12864	2.16991	1.27772e-06	9.92887e-11	1.64167e-10	1.1073e-25	5.79276e-06	3.0103e-06
ENSG00000243468	INGX	1	2.13702	-1.29546	1.20746	1.05357	2.58037	2.13702	2.44917	0.296232	0.449393	0.834644	7.95897e-05	0.00114992	0.000132799
ENSG00000166313	APBB1	1	2.13897	-1.8794	2.37585	1.60249	5.08189	2.13897	3.17125	0.00783505	0.000207917	0.0482944	5.40861e-13	0.000106092	1.25238e-08
ENSG00000204277	RP11-219G17.4	1	2.14909	-1.80352	1.42457	1.53718	3.30353	2.31897	2.14909	0.0697058	0.28569	0.188475	0.000154464	0.00470614	0.00889097
ENSG00000167393	PPP2R3B	1	2.15369	-1.14638	-1.1313	-1.23274	2.15369	2.43647	2.65494	0.591015	0.634564	0.41979	0.00189122	0.000315151	7.71166e-05
ENSG00000138111	MFSD13A	1	2.15941	-2.18194	1.14994	1.57246	3.39559	2.95283	2.15941	0.00163232	0.589383	0.0714635	5.46784e-07	4.93369e-06	0.000753706
ENSG00000203635	AC144450.2	1	2.1598	-1.09167	1.35109	1.20046	2.91808	2.1598	2.4308	0.752549	0.274908	0.507806	7.22328e-05	0.00350334	0.000767612
ENSG00000133424	LARGE	1	2.16507	1.25732	-1.27402	-1.02663	2.16507	2.75833	2.22272	0.42107	0.395977	0.924413	0.00368302	0.000171175	0.00222031
ENSG00000197119	SLC25A29	1	2.17073	-1.65307	1.45689	1.5387	3.3401	2.29263	2.17073	0.000222068	0.00598379	0.00153851	1.87705e-19	1.59479e-10	1.78413e-09
ENSG00000185000	DGAT1	1	2.17862	-4.06911	6.20015	1.52428	13.5078	2.17862	8.86175	6.08223e-09	1.47943e-14	0.10216	6.23782e-29	1.31712e-05	3.03458e-26
ENSG00000142405	NLRP12	1	2.17926	1.00744	1.48225	1.38283	3.23021	2.17926	2.33594	0.974465	0.0850067	0.155753	1.93245e-07	0.000419862	0.000120768
ENSG00000129514	FOXA1	0	2.18733	-1.05529	3.70428	-1.54522	8.10247	2.18733	12.5201	0.88312	9.46254e-05	0.257705	1.91877e-10	0.0056665	1.35205e-13
ENSG00000267205	AC005954.4	1	2.20188	-1.01754	-1.21728	-1.21147	2.20188	2.68032	2.66752	0.959073	0.566811	0.574009	0.0168066	0.00297811	0.00293294
ENSG00000135835	KIAA1614	1	2.20391	-1.34222	1.40232	1.49152	3.28717	2.34409	2.20391	0.229916	0.167134	0.100029	6.05537e-07	0.000235713	0.000586778
ENSG00000213605	AC111200.2	1	2.20624	-1.76588	1.99528	1.16821	4.40206	2.20624	3.76822	0.0673245	0.0252206	0.625497	7.29517e-07	0.00402076	3.60521e-06
ENSG00000196081	ZNF724P	1	2.21584	-1.06071	-1.02296	-1.19052	2.21584	2.26671	2.638	0.83022	0.934426	0.528338	0.00318759	0.00232136	0.000317226
ENSG00000242430	RN7SL694P	1	2.22975	-1.04867	1.09528	1.05414	2.44219	2.22975	2.31677	0.863646	0.742005	0.848499	0.00103078	0.00298866	0.00183199
ENSG00000141449	GREB1L	1	2.23327	1.07312	1.48413	-1.00862	3.31447	2.23327	3.34306	0.812627	0.16775	0.976659	1.35879e-05	0.00207719	7.25984e-06
ENSG00000177108	ZDHHC22	1	2.2359	1.45457	1.38472	2.64416	5.91208	4.26953	2.2359	0.354659	0.3776	0.0049785	1.20918e-07	2.86511e-06	0.00425579
ENSG00000196139	AKR1C3	1	2.24366	-1.41417	3.0253	5.25812	11.7974	3.89958	2.24366	0.159364	4.58629e-06	4.20722e-12	4.21518e-25	2.37065e-09	0.000344246
ENSG00000223597	CTD-2296D1.5	1	2.2499	1.53598	-1.20284	-1.03164	2.2499	2.70626	2.32109	0.121477	0.4975	0.907471	0.00186429	0.000145106	0.00108274
ENSG00000106415	GLCCI1	1	2.25405	-1.36991	3.0558	2.62456	6.88794	2.25405	2.62442	0.0841611	2.76886e-10	5.22214e-08	2.30689e-28	6.71104e-07	3.8746e-09
ENSG00000204301	NOTCH4	1	2.27967	-1.09631	1.0797	1.11247	2.53606	2.34887	2.27967	0.767647	0.805697	0.730496	0.0019849	0.00399381	0.00509254
ENSG00000259782	CTD-2270L9.2	1	2.28705	1.01878	1.08031	1.18711	2.71499	2.51315	2.28705	0.954482	0.811793	0.593733	0.00151232	0.00306948	0.00727679
ENSG00000264933	RN7SL190P	1	2.29317	-1.431	1.51351	1.19392	3.47073	2.29317	2.90699	0.20498	0.142218	0.531905	7.8428e-06	0.00237078	9.99011e-05
ENSG00000156219	ART3	1	2.29423	-1.02956	-1.06477	1.02277	2.34647	2.49844	2.29423	0.920458	0.830502	0.938264	0.00271651	0.00124823	0.00313439
ENSG00000241549	GUSBP2	1	2.29849	-1.32915	1.24861	1.11562	2.86991	2.29849	2.57247	0.252628	0.374098	0.661733	1.28753e-05	0.000406213	6.08626e-05
ENSG00000251330	CTD-2283N19.1	1	2.32475	-1.11288	-1.26351	1.0333	2.40216	3.03515	2.32475	0.73269	0.467972	0.916635	0.00370973	0.000281484	0.00433631
ENSG00000087301	TXNDC16	1	2.3295	-1.04572	-1.18915	-1.04748	2.3295	2.77012	2.44009	0.815751	0.37582	0.809073	4.44734e-06	3.90019e-08	8.94376e-07
ENSG00000114796	KLHL24	1	2.33835	-1.87043	4.43175	4.10041	10.363	2.33835	2.52731	0.00677463	6.42473e-11	5.87967e-10	5.58406e-25	8.54323e-05	1.79565e-05
ENSG00000221869	CEBPD	1	2.35497	-1.97328	10.5252	10.7967	25.4259	2.41571	2.35497	0.0147419	1.56287e-17	6.89128e-18	8.9861e-32	0.00106024	0.00147113
ENSG00000203325	RP11-277A4.4	1	2.36425	1.03882	1.38454	-1.05123	3.27339	2.36425	3.4411	0.911124	0.33028	0.883041	0.000262309	0.00633087	0.000118106
ENSG00000240720	LRRD1	1	2.36989	-1.45112	1.23889	1.06702	2.93602	2.36989	2.7516	0.285558	0.542792	0.854258	0.00154635	0.00926884	0.00236135
ENSG00000104848	KCNA7	1	2.37051	-1.06314	-1.70292	-1.43539	2.37051	4.0368	3.40261	0.868108	0.167269	0.337777	0.0158099	0.000168143	0.000717916
ENSG00000130518	KIAA1683	1	2.38241	-1.0928	1.22895	1.23943	2.95283	2.40273	2.38241	0.748133	0.453991	0.434078	6.13512e-05	0.00100809	0.00108279
ENSG00000266308	RN7SL510P	1	2.38552	-1.11854	1.19615	1.13345	2.85343	2.38552	2.51748	0.636437	0.448656	0.595537	5.47328e-06	0.000128168	4.60196e-05
ENSG00000169246	NPIPB3	1	2.40035	-1.26092	2.11999	1.56509	5.08871	2.40035	3.25138	0.447519	0.0107758	0.133371	1.21865e-08	0.000816282	9.23937e-06
ENSG00000069812	HES2	1	2.42975	-1.38423	1.24431	1.44563	3.51253	2.82287	2.42975	0.298446	0.48734	0.235635	3.4495e-05	0.000453263	0.00233448
ENSG00000255384	RP11-770J1.4	1	2.43844	-1.12399	1.22886	1.12548	2.99649	2.43844	2.66241	0.683914	0.470745	0.678958	7.10996e-05	0.00094812	0.000280188
ENSG00000187987	ZSCAN23	1	2.4408	1.19212	1.67984	1.7815	4.34828	2.5885	2.4408	0.676781	0.191099	0.141556	0.00011072	0.00727786	0.010738
ENSG00000266378	RP11-214O1.3	1	2.47938	1.37217	1.56378	1.23794	3.87721	2.47938	3.132	0.38684	0.198556	0.542248	6.14457e-05	0.00521174	0.000494757
ENSG00000131914	LIN28A	1	2.5052	1.08416	1.271	1.28743	3.22527	2.53758	2.5052	0.823343	0.494737	0.467935	0.000436896	0.0035153	0.00360548
ENSG00000203392	CTD-2026K11.6	1	2.53299	1.04863	1.79585	1.69001	4.54889	2.53299	2.69163	0.906347	0.121223	0.163652	2.37311e-05	0.00396193	0.0020546
ENSG00000007372	PAX6	1	2.53848	-1.25141	-1.15646	1.27157	3.22784	3.73286	2.53848	0.526962	0.69479	0.493644	0.000423373	8.10161e-05	0.00280919
ENSG00000266904	CTC-559E9.1	1	2.54116	-1.06582	-1.00277	1.22924	3.12371	3.13237	2.54116	0.872331	0.994468	0.597101	0.00251587	0.00220599	0.010326
ENSG00000104081	BMF	1	2.54568	-2.73465	4.3495	9.16295	23.3259	5.36289	2.54568	0.00838912	0.000109704	4.82556e-09	7.68139e-17	4.71596e-06	0.0105259
ENSG00000095587	TLL2	1	2.56767	-1.13127	1.4404	1.36101	3.69846	2.56767	2.71744	0.738775	0.317312	0.397378	0.000215921	0.00570782	0.00331391
ENSG00000122547	EEPD1	1	2.58495	2.4479	-1.01296	-1.2388	2.58495	2.61845	3.20223	0.00210843	0.960158	0.411393	8.45994e-05	5.47472e-05	1.48661e-06
ENSG00000102287	GABRE	1	2.62236	-1.27056	1.13464	1.25041	3.27903	2.88994	2.62236	0.0363285	0.272869	0.0499495	8.93172e-27	1.98111e-22	3.37748e-19
ENSG00000266010	GATA6-AS1	1	2.65395	-1.10877	-1.07203	-1.02771	2.65395	2.84511	2.7275	0.774355	0.849573	0.939765	0.00424019	0.00206872	0.00265876
ENSG00000100027	YPEL1	1	2.67816	-1.11767	1.97259	1.92444	5.2829	2.67816	2.74516	0.66047	0.00438706	0.00575233	1.68409e-13	6.34637e-07	2.60122e-07
ENSG00000141562	NARF	1	2.68254	-2.08352	2.20437	2.13563	5.91331	2.68254	2.76889	1.99391e-08	1.41533e-09	5.75753e-09	5.8837e-44	2.91848e-16	2.65927e-17
ENSG00000271876	AC073508.1	1	2.69287	-1.04684	2.1131	1.41186	5.69031	2.69287	4.03035	0.864996	0.00310717	0.18307	7.70177e-13	5.09445e-06	5.18177e-10
ENSG00000205682	RP11-798L4.1	1	2.71308	-2.6915	-1.16484	1.39378	3.78144	4.4048	2.71308	0.0157658	0.730482	0.43217	0.00106851	0.000283334	0.00962679
ENSG00000081665	ZNF506	1	2.72174	-1.0508	1.62886	1.5542	4.43334	2.72174	2.85249	0.897835	0.185216	0.229045	1.6825e-05	0.00143781	0.000785766
ENSG00000233029	RP11-439A17.9	1	2.72398	-1.80618	10.6068	3.88189	28.8928	2.72398	7.44296	0.230525	2.82174e-07	0.00398329	1.46975e-13	0.00659666	1.73354e-07
ENSG00000203650	LINC01285	1	2.76693	-5.4737	8.08969	7.55419	22.3836	2.76693	2.96306	0.000169315	2.54245e-06	5.23667e-06	7.77846e-13	0.000376837	0.000141529
ENSG00000263669	RN7SL470P	1	2.82215	-1.4376	1.20657	1.38611	3.91183	3.24211	2.82215	0.262253	0.567566	0.311595	1.03365e-05	8.28519e-05	0.00038604
ENSG00000124882	EREG	1	2.83425	-1.40529	1.20354	-1.07205	3.41113	2.83425	3.65689	0.42443	0.66749	0.873526	0.002685	0.0085156	0.00127642
ENSG00000264352	RN7SL602P	1	2.87744	1.09689	2.82005	1.81041	8.11452	2.87744	4.48216	0.831287	0.0131017	0.158884	3.90673e-07	0.00736791	0.000164583
ENSG00000079385	CEACAM1	1	2.88713	-2.91714	2.02468	1.58181	5.84552	2.88713	3.69547	0.000934032	0.0325821	0.16903	2.49613e-08	0.000238677	7.87693e-06
ENSG00000187134	AKR1C1	1	2.92359	-1.12126	3.13273	4.84487	14.1644	4.52143	2.92359	0.774126	0.00233083	1.90105e-05	3.15863e-13	3.4563e-06	0.000734727
ENSG00000164796	CSMD3	1	2.9308	-1.87592	1.97521	1.39622	5.78895	2.9308	4.14616	0.143085	0.112459	0.441753	2.56878e-05	0.00642981	0.000380923
ENSG00000204385	SLC44A4	1	2.98714	-1.02111	1.30293	1.42958	4.27034	3.2775	2.98714	0.953694	0.454257	0.306433	1.63005e-05	0.000259266	0.000634958
ENSG00000204103	MAFB	1	2.99782	-1.26158	1.34475	1.61407	4.83869	3.59821	2.99782	0.413611	0.294683	0.0824501	1.7251e-09	1.91098e-07	3.83932e-06
ENSG00000200463	SNORD118	1	3.07624	1.07367	14.673	3.28253	45.1376	3.07624	13.7508	0.915093	3.52334e-06	0.0520613	2.44911e-11	0.00501285	1.74747e-08
ENSG00000165124	SVEP1	1	3.0804	-1.54178	1.62846	2.09865	6.46467	3.9698	3.0804	0.320584	0.261249	0.0788213	3.42625e-06	0.000156717	0.00126377
ENSG00000264963	RN7SL440P	1	3.14696	-1.61826	1.78636	2.03473	6.40322	3.58451	3.14696	0.207832	0.126863	0.0584299	3.21498e-07	0.000163724	0.000581258
ENSG00000142046	TMEM91	1	3.22811	-1.54484	2.09982	1.39	6.77843	3.22811	4.87658	0.16882	0.0167924	0.298212	1.44924e-10	1.83747e-05	1.68718e-08
ENSG00000151632	AKR1C2	1	3.3479	1.09975	3.50053	9.42599	31.5573	9.015	3.3479	0.828813	0.00145001	3.61923e-09	3.97076e-20	2.45496e-12	4.4496e-05
ENSG00000166106	ADAMTS15	1	3.68767	1.40022	1.64135	1.5106	6.05276	3.68767	4.00687	0.198298	0.0431808	0.0921236	1.9175e-14	4.81014e-09	4.63932e-10
ENSG00000078018	MAP2	1	3.70245	-1.25234	8.15124	9.49926	35.1706	4.31475	3.70245	0.72886	0.000279313	8.40028e-05	1.97852e-10	0.000254845	0.000781915
ENSG00000166448	TMEM130	1	3.86073	-1.56172	4.97104	4.1654	19.1918	3.86073	4.60744	0.124075	4.21011e-09	1.84509e-07	1.76326e-28	2.18541e-09	1.57974e-11
ENSG00000202198	RN7SK	1	3.98058	1.56046	1.70566	1.03357	6.78953	3.98058	6.56903	0.251223	0.141144	0.929076	4.61948e-08	3.65277e-05	4.27358e-08
ENSG00000183570	PCBP3	1	3.98986	-2.1082	3.04756	1.37765	12.1593	3.98986	8.82613	0.0572414	0.00359518	0.428037	8.07669e-12	5.57966e-06	6.07646e-11
ENSG00000268970	CTD-3099C6.11	1	5.71076	1.02332	2.94658	-1.27783	16.8272	5.71076	21.5024	0.946262	0.000358331	0.483009	2.70685e-23	8.14372e-15	9.49177e-27
