# Supplementary material for: Co‐targeting BET and MEK as salvage therapy for MAPK and checkpoint inhibitor‐resistant melanoma
Source: EMBO Mol Med. 2018 Apr 11;10(5):e8446. doi: 10.15252/emmm.201708446 (PMC5938620; doi:10.15252/emmm.201708446)
Supplement: Supplementary file 4 — Source Data for Appendix [file EMMM-10-e8446-s010.zip]

Archive with 4 entries (3 files):
- EMM_08446_Appendix_SD/
- EMM_08446_Appendix_SD/Appendix_Figure_S6_source_data.pdf
- EMM_08446_Appendix_SD/WB_FigS2A.pdf
- EMM_08446_Appendix_SD/WB_FigS9F_G.pdf
